# Supplementary material for: Toward understanding the neurophysiological basis of peripersonal space: An EEG study on healthy individuals
Source: PLoS One. 2019 Jun 24;14(6):e0218675. doi: 10.1371/journal.pone.0218675 (PMC6590804; doi:10.1371/journal.pone.0218675)
Supplement: S1 Table — Timed ERSP data are reported for each frequency band. (XLS) [file pone.0218675.s001.xls]

## Sheet: theta
electrode-group	position	T-4000	T-3800	T-3600	T-3400	T-3200	T-3000	T-2800	T-2600	T-2400	T-2200	T-2000	T-1800	T-1600	T-1400	T-1200	T-1000	T-800	T-600	T-400	T-200	T100	t200	T300	T400	t500	t600	t700	t800	t900	t1000	t1100	t1200	t1300	t1400	t1500	t1600	t1700	t1800	t1900	t2000	t2100	t2200	t2300	t2400	t2500	t2600	t2700	t2800
CP	ultrafar	-1.1212	-0.836792	-0.998183	-0.190888	0.0247344	-0.212219	-0.305184	-1.04942	-0.872896	-0.773975	-1.00108	-0.871362	-1.12492	-0.651637	-0.660298	-0.584476	-1.0839	-0.466958	-0.783814	-0.41595	0.912365	0.673743	1.04019	0.576299	0.778441	0.779484	0.742109	1.07039	1.22717	1.33965	0.96573	1.48157	1.15812	1.1952	1.39513	1.21626	1.22845	1.37639	1.16536	1.29853	1.09277	1.44384	1.27	0.979027	1.08433	1.0455	0.743222	0.861832
CP	ultrafar	0.0852456	-0.249737	0.308667	-0.717903	-1	0.511132	1	-0.20412	1	0.0881361	0.0881361	-0.20412	-1.24379	-1.57864	-0.915678	-0.0301263	-0.154174	-0.0189998	-0.455767	-0.57007	0.38448	0.562711	0.28232	0.53043	-0.157516	0.574341	0.530046	0.524568	1.2459	0.498063	0.0680096	1.91356	0.807701	1.41348	1.84476	1.23357	1.86527	1.40824	1.27409	1.26916	0.158788	0.79396	1.51257	1.14141	0.693867	1.21321	1.03807	0.749818
CP	ultrafar	0.401971	-2.18415	-4.26694	-0.818385	-1.60206	-0.0699582	-1	-1	0	-0.39794	-0.20412	-1	-0.747384	-2.30256	0.0881361	-2.96519	-3.3848	-1.38788	-2.97244	-1.56925	0.6893	-0.206853	-0.759999	0.12855	-0.44762	0.903901	0.679823	-0.194288	1.40538	-0.124679	0.484127	2.24017	1.02386	0.696241	1.61913	1.87951	2.06101	1.54015	1.44843	1.62633	0.460588	1.58729	1.41245	1.53234	0.268037	1.45645	0.719173	0.4182
CP	ultrafar	-1.1471	-0.867227	-1.02691	-0.205949	0.0603555	-0.14045	-0.320089	-1.1081	-0.891466	-0.829457	-0.999068	-0.909247	-1.14005	-0.629569	-0.692542	-0.663499	-1.04913	-0.42579	-0.847554	-0.398284	0.871774	0.641008	1.03663	0.588417	0.723225	0.818303	0.695195	1.03737	1.24144	1.33215	1.00443	1.44702	1.21428	1.19597	1.42034	1.21453	1.22843	1.35563	1.14036	1.34912	1.11616	1.48538	1.26033	0.933811	1.08611	1.02035	0.77148	0.78001
CP	ultrafar	0.0485797	-0.205748	0.263169	-0.686783	-1.06286	0.493053	0	-0.15304	0	0.107669	0.13372	-0.210153	-1.28742	-1.5933	-0.900341	-0.10146	-0.110504	-0.092087	-0.479764	-0.635941	0.35513	0.493597	0.281898	0.572755	-0.162627	0.571443	0.576061	0.467706	1.322	0.546691	0.0889451	1.90128	0.820867	1.39834	1.85881	1.26821	1.85836	1.43466	1.29237	1.29239	0.141008	0.804193	1.5315	1.17103	0.679894	1.19401	1.03861	0.711453
CP	ultrafar	0.393274	-2.21809	-4.2715	-0.761006	-1.61733	0.00438228	-1	-1.05451	1	-0.333578	-0.287616	-1	-0.758343	-2.22526	0.0279008	-3.05026	-3.39508	-1.4531	-3.03023	-1.50738	0.72332	-0.284625	-0.730645	0.0924237	-0.462647	0.944966	0.734915	-0.229618	1.34228	-0.121799	0.489854	2.24112	1.00408	0.712265	1.60363	1.9287	2.10269	1.49555	1.49421	1.60728	0.390845	1.59676	1.45368	1.59983	0.217511	1.41413	0.76048	0.391984
CP	ultrafar	-1.10101	-0.844174	-1.09875	-0.261984	0.099214	-0.121175	-0.379892	-1.17482	-0.892645	-0.781434	-0.953546	-0.861694	-1.10323	-0.630228	-0.673853	-0.667795	-0.988838	-0.483913	-0.838539	-0.402086	0.916084	0.652043	1.06472	0.600459	0.732185	0.875303	0.688826	1.03226	1.29145	1.38398	1.0343	1.46051	1.23517	1.20579	1.44104	1.25062	1.21918	1.40461	1.14257	1.38985	1.13842	1.53091	1.26893	0.852967	1.04156	1.02586	0.798228	0.739756
CP	ultrafar	0.0883388	-0.142122	0.318816	-0.715626	-1.05786	0.521973	0	-0.192568	1	0.122395	0.118658	-0.208591	-1.31043	-1.59759	-0.958903	-0.169631	-0.038283	-0.0437489	-0.44232	-0.625014	0.291423	0.560088	0.267173	0.551715	-0.107827	0.57154	0.610829	0.530516	1.28975	0.504089	0.134552	1.94488	0.824081	1.33237	1.80698	1.31548	1.84915	1.50162	1.23007	1.3368	0.130145	0.828674	1.55451	1.16793	0.716145	1.19062	1.07202	0.706052
CP	ultrafar	0.391559	-2.17202	-4.29914	-0.821821	-1.6201	0.000535468	0	-1.09786	1	-0.272843	-0.23371	-1	-0.815287	-2.14316	-0.0369252	-2.96949	-3.47862	-1.52474	-2.9758	-1.56187	0.755556	-0.295241	-0.750291	0.126699	-0.402258	0.91929	0.697402	-0.205398	1.31473	-0.154551	0.568401	2.30134	0.978386	0.680658	1.64679	1.86512	2.11211	1.54096	1.55252	1.64313	0.428901	1.53485	1.44439	1.62856	0.269028	1.38935	0.81761	0.341021
CP	ultrafar	-1.10455	-0.821911	-1.09588	-0.297096	0.0426935	-0.0832795	-0.32753	-1.10032	-0.973211	-0.781314	-0.998332	-0.886365	-1.0563	-0.586862	-0.727615	-0.659477	-1.00969	-0.56454	-0.813636	-0.44274	0.875866	0.626701	1.12104	0.579449	0.70855	0.923115	0.658581	0.963336	1.25843	1.4073	1.01144	1.41757	1.23624	1.25089	1.3946	1.23708	1.14327	1.41108	1.14241	1.33082	1.16143	1.55856	1.18871	0.820732	0.995129	0.999523	0.775923	0.697734
CP	ultrafar	0.0975793	-0.174441	0.347094	-0.646049	-0.997845	0.562664	1	-0.158637	1	0.151303	0.0892353	-0.261237	-1.25793	-1.63239	-0.960284	-0.179406	-0.00752009	-0.10182	-0.457404	-0.701376	0.274274	0.485842	0.306751	0.607596	-0.131893	0.569359	0.635686	0.491235	1.23289	0.453317	0.0916305	1.99564	0.821958	1.36042	1.84314	1.31074	1.87693	1.53617	1.29229	1.28578	0.1983	0.844872	1.57103	1.19939	0.772957	1.2335	1.06499	0.673982
CP	ultrafar	0.333523	-2.18122	-4.22401	-0.770817	-1.66621	-0.0212872	0	-1.15198	-1	-0.222674	-0.163289	1	-0.818036	-2.15974	0.0382797	-3.02969	-3.4169	-1.58654	-2.91132	-1.48154	0.776423	-0.360019	-0.786335	0.0688846	-0.461547	0.978502	0.71189	-0.214321	1.30284	-0.177646	0.613718	2.26396	1.01958	0.649731	1.69656	1.81515	2.13223	1.59274	1.59718	1.67467	0.478732	1.59854	1.45417	1.55076	0.251156	1.39425	0.775476	0.279808
CP	ultrafar	-1.04099	-0.803824	-1.11788	-0.329677	0.0507988	-0.038077	-0.302746	-1.06785	-0.964657	-0.785499	-1.04025	-0.86634	-1.04492	-0.593342	-0.718537	-0.676914	-0.996871	-0.487143	-0.82657	-0.461805	0.810556	0.667791	1.08542	0.580781	0.770601	0.923985	0.668267	0.990801	1.28166	1.43779	1.02806	1.36405	1.1947	1.26605	1.40053	1.22788	1.21146	1.40199	1.08549	1.30048	1.23049	1.56564	1.15992	0.869855	1.03907	0.940459	0.761114	0.670154
CP	ultrafar	0.0585571	-0.158127	0.332068	-0.652764	-0.996054	0.537432	1	-0.196626	-1	0.111018	0.0804451	-0.261859	-1.34598	-1.61766	-0.980049	-0.196128	0.0532395	-0.0734982	-0.519033	-0.648161	0.284538	0.529247	0.262457	0.565697	-0.132693	0.563731	0.619091	0.475614	1.16514	0.515984	0.154062	1.97926	0.82305	1.35423	1.80095	1.3386	1.90722	1.51359	1.20789	1.29259	0.144248	0.891668	1.55005	1.14301	0.794571	1.23194	1.06609	0.677203
CP	ultrafar	0.379513	-2.26592	-4.1423	-0.716823	-1.6301	0.0601769	-1	-1.15411	-1	-0.282889	-0.19275	0	-0.796872	-2.10847	0.0677436	-3.07642	-3.36778	-1.67221	-2.84782	-1.42892	0.744446	-0.39041	-0.831101	0.13667	-0.422529	0.932392	0.737385	-0.230135	1.28905	-0.21268	0.609395	2.24207	1.0276	0.710434	1.76154	1.80012	2.08071	1.5864	1.5963	1.63908	0.45004	1.6464	1.38239	1.61216	0.237373	1.35625	0.737192	0.215557
CP	ultrafar	-1.07818	-0.775837	-1.07316	-0.375878	-0.0114001	-0.103863	-0.291024	-1.01933	-1.03718	-0.741954	-1.05671	-0.807835	-0.991208	-0.585258	-0.68159	-0.727025	-1.03048	-0.489926	-0.811583	-0.519054	0.829993	0.589381	1.1134	0.585052	0.684773	0.990756	0.633411	0.965632	1.20337	1.45966	1.04074	1.31938	1.26394	1.20115	1.39275	1.22201	1.23165	1.33484	1.02968	1.32012	1.27325	1.63974	1.11618	0.797097	1.05501	0.930849	0.722554	0.71621
CP	ultrafar	0.040054	-0.182715	0.331875	-0.698009	-1.07098	0.529128	1	-0.175675	-1	0.0953753	0.0574261	-0.279799	-1.3533	-1.6588	-0.937204	-0.171177	-0.00208388	-0.0222768	-0.504439	-0.599749	0.291186	0.500026	0.252883	0.541584	-0.115963	0.540674	0.581861	0.45476	1.21752	0.550115	0.234915	1.96024	0.821305	1.39062	1.76391	1.38155	1.91202	1.54826	1.1813	1.33625	0.153006	0.964459	1.55551	1.12427	0.797357	1.25692	1.03307	0.730349
CP	ultrafar	0.375113	-2.28295	-4.08707	-0.78077	-1.65256	0.0241119	1	-1.16806	-1	-0.260064	-0.249067	1	-0.835162	-2.17292	0.0948987	-3.16345	-3.29403	-1.63836	-2.84927	-1.44803	0.82371	-0.3451	-0.84453	0.166959	-0.493145	0.916991	0.77326	-0.208523	1.27074	-0.188594	0.559936	2.23895	1.05204	0.717985	1.81053	1.80602	2.15019	1.59563	1.57778	1.67001	0.460567	1.60493	1.36645	1.56388	0.229061	1.30962	0.682548	0.234008
CP	ultrafar	-1.08729	-0.772121	-0.994322	-0.362874	0.0182626	-0.0769466	-0.351289	-1.02359	-1.01212	-0.72621	-1.10879	-0.850236	-0.964206	-0.547999	-0.703224	-0.65738	-1.03607	-0.471986	-0.77961	-0.53607	0.759269	0.633125	1.16906	0.61752	0.701102	1.0069	0.587609	0.933896	1.15604	1.52175	1.01822	1.33563	1.27387	1.2787	1.37133	1.26733	1.24824	1.30601	0.970525	1.34956	1.31103	1.6726	1.17107	0.772491	1.09733	0.892689	0.714918	0.667322
CP	ultrafar	0.0068972	-0.12791	0.39974	-0.732971	-1.08645	0.566897	-1	-0.117733	0	0.028475	0.0743526	-0.30373	-1.34906	-1.68237	-0.971611	-0.151187	-0.0269259	-0.078036	-0.531611	-0.589775	0.312537	0.447111	0.261677	0.57611	-0.085114	0.532014	0.587346	0.408356	1.18116	0.490748	0.179354	2.03499	0.775422	1.41627	1.78943	1.36943	1.91493	1.62182	1.23089	1.34232	0.197914	0.961426	1.53052	1.13772	0.830637	1.2819	1.02487	0.676717
CP	far	-0.9652	-0.569559	-0.763	-0.501865	-0.46396	-0.641134	-0.93957	-0.719778	-0.688505	-0.0606418	-0.11733	-0.807274	-0.950955	-1.55016	-0.976425	-1.19513	-1.48182	-1.14926	-0.247277	0.263817	1.01313	0.726498	0.848821	1.17949	0.745335	1.12193	1.15934	1.11993	1.09514	1.0059	1.3172	0.974886	1.61535	1.25284	1.35556	1.14561	1.45601	1.16353	1.04819	0.962786	0.843141	0.750396	1.18548	0.787471	1.15655	1.27645	1.10954	-0.0646348
CP	far	1	-0.39794	0	-1	-1.60206	0.306425	-1.60206	-1.87415	-0.39794	-0.20412	1	-1.60206	-1.60206	0	-1.60206	-1.60206	-1.60206	-0.524629	-0.3536	0.121362	0.486348	0.973701	0.495699	0.756909	1.20256	0.720036	1.29695	0.908345	1.72507	0.383906	1.63087	0.853082	1.50466	1.44318	1.23595	0.56295	1.4019	1.4283	0.860669	0.838934	1.35123	0.727285	0.608042	1.08052	1.43676	1.68338	0.160868	1.23026
CP	far	0.480725	-1	0	-1.60206	0	-0.39794	-1.60206	-0.20412	-0.39794	-0.39794	-1	-0.0457575	-1	-1	1	-1.60206	0.306425	-0.848688	-1.6993	-0.333106	0.89619	0.789286	1.37534	0.410756	1.58693	1.60814	1.07775	0.674187	0.751451	0.624697	0.931752	0.8772	1.81568	1.22085	0.722273	1.78869	1.37078	0.739341	1.20241	1.18753	0.4572	1.41402	0.507619	1.28637	0.965766	0.834278	-1.60719	1.84698
CP	far	-0.948473	-0.541976	-0.783932	-0.450823	-0.49399	-0.69447	-0.986191	-0.739325	-0.697414	-0.0477896	-0.115051	-0.846844	-0.957673	-1.53427	-0.89783	-1.225	-1.53039	-1.20348	-0.239492	0.248263	1.03943	0.745014	0.827487	1.23129	0.730432	1.04648	1.12486	1.0448	1.04369	0.982945	1.26941	0.998482	1.62664	1.28969	1.32065	1.14878	1.46365	1.19165	0.995555	0.970226	0.818378	0.737487	1.16971	0.774256	1.13409	1.33789	1.11651	-0.0458599
CP	far	1	-0.317537	1	0	-1.63968	0.369791	-1.62827	-1.79979	-0.470559	-0.174584	-1	-1.66261	-1.67241	1	-1.52407	-1.52386	-1.53253	-0.57562	-0.275762	0.0964006	0.476065	1.04525	0.548895	0.794764	1.2104	0.637691	1.28026	0.845053	1.68354	0.357644	1.548	0.90778	1.54413	1.39526	1.30908	-0.101191	1.35995	1.38686	0.826337	0.869384	1.3289	0.722627	0.628079	1.085	1.40473	1.63707	0.168259	1.15479
CP	far	0.486767	-0.985391	1	-1.58139	-1	-0.401537	-1.5665	-0.166206	-0.317058	-0.439658	-1	-0.00186997	-1	-1	-1	-1.66463	0.260588	-0.907122	-1.68044	-0.417611	0.906587	0.795834	1.43175	0.394281	1.61413	1.65757	1.05187	0.734922	0.769901	0.604189	0.927303	0.831735	1.75457	1.18892	0.742802	1.74808	1.40381	0.797754	1.19022	1.19783	0.435269	1.43737	0.544396	1.30525	0.901025	0.835013	-1.66252	1.87543
CP	far	-0.942626	-0.613267	-0.776026	-0.413609	-0.514966	-0.714778	-0.916834	-0.710909	-0.70953	-0.0523561	-0.100807	-0.907778	-0.905001	-1.58209	-0.92979	-1.24816	-1.53485	-1.18268	-0.16668	0.210083	1.01829	0.671549	0.858725	1.18834	0.682449	1.105	1.09197	1.04614	1.02439	0.969024	1.29266	0.928151	1.65497	1.28854	1.3426	1.11814	1.48822	1.14967	1.049	0.931648	0.864622	0.800926	1.13479	0.718797	1.09672	1.29862	1.12251	-0.00518766
CP	far	-1	-0.244579	-1	-1	-1.65345	0.335076	-1.67262	-1.89013	-0.517139	-0.261273	1	-1.71336	-1.62753	1	-1.51017	-1.45063	-1.45249	-0.505397	-0.260788	0.0993906	0.467341	1.10641	0.533022	0.756223	1.27448	0.593985	1.20683	0.850466	1.67751	0.319556	1.56781	0.920563	1.51259	1.3983	1.28196	-0.0696138	1.33266	1.42749	0.859054	0.894395	1.30385	0.743599	0.680128	1.01476	1.34766	1.63156	0.211222	1.18592
CP	far	0.501323	-0.975021	1	-1.52084	1	-0.350758	-1.62281	-0.138231	-0.356724	-0.520927	-1	-0.0178887	0	1	1	-1.60021	0.274457	-0.939572	-1.65564	-0.369913	0.967154	0.754644	1.39437	0.335137	1.58918	1.65731	0.974478	0.761667	0.701956	0.583716	0.978954	0.811766	1.75605	1.16557	0.677638	1.74455	1.38418	0.813298	1.14676	1.20349	0.393095	1.42155	0.520906	1.29511	0.906663	0.780901	-1.64842	1.86926
CP	far	-0.957902	-0.630989	-0.785163	-0.392746	-0.578314	-0.70303	-0.848821	-0.712419	-0.667811	-0.0263058	-0.0741519	-0.879556	-0.919548	-1.55007	-1.01691	-1.25633	-1.52374	-1.26485	-0.108837	0.222639	1.02923	0.666185	0.898841	1.22632	0.60467	1.1228	1.10815	1.10282	1.07344	0.977832	1.26397	0.888941	1.66323	1.32456	1.29472	1.14708	1.50559	1.09714	1.01208	0.957638	0.844105	0.820755	1.17868	0.793682	1.10517	1.24432	1.1314	-0.0778561
CP	far	1	-0.230612	-1	0	-1.69987	0.318335	-1.69979	-1.90413	-0.437707	-0.254898	1	-1.76953	-1.68787	-1	-1.42992	-1.42298	-1.50251	-0.426957	-0.229552	0.0900768	0.471031	1.12563	0.58166	0.770698	1.2574	0.614319	1.12115	0.809718	1.67499	0.38111	1.54333	0.927112	1.50915	1.39213	1.31972	-0.0816794	1.28971	1.4848	0.887326	0.850181	1.29656	0.713435	0.720713	1.05878	1.34151	1.67182	0.18095	1.12779
CP	far	0.48039	-0.958844	1	-1.45622	1	-0.395579	-1.5961	-0.225634	-0.299008	-0.518657	0	0.0425918	1	1	0	-1.60395	0.249651	-0.983095	-1.59099	-0.379594	0.986815	0.77993	1.43265	0.390096	1.6446	1.68161	0.95051	0.682978	0.654038	0.634123	1.01799	0.754527	1.76202	1.18883	0.660505	1.79833	1.37691	0.818402	1.14271	1.19269	0.332828	1.43743	0.541252	1.33335	0.964177	0.770326	-1.56986	1.8489
CP	far	-0.938113	-0.621613	-0.788795	-0.404068	-0.561305	-0.652452	-0.797591	-0.671595	-0.688724	-0.0355233	-0.159487	-0.82166	-0.907664	-1.59812	-1.06984	-1.20046	-1.57737	-1.20422	-0.143571	0.172938	1.03074	0.60981	0.87259	1.24326	0.601837	1.07192	1.12518	1.10503	1.02062	0.963398	1.32197	0.917214	1.64918	1.31751	1.32678	1.17695	1.46834	1.09992	1.05087	0.944107	0.8013	0.819726	1.19049	0.819781	1.1036	1.20735	1.15165	-0.116309
CP	far	0	-0.276325	1	-1	-1.68251	0.353066	-1.64646	-1.90756	-0.377979	-0.207532	-1	-1.78022	-1.68306	-1	-1.50632	-1.35118	-1.55269	-0.36646	-0.278486	0.0817127	0.399675	1.19524	0.529493	0.742331	1.19089	0.576637	1.12103	0.827386	1.72493	0.353831	1.58704	0.941982	1.47327	1.37674	1.29541	-0.0121422	1.29327	1.50275	0.914728	0.830445	1.273	0.664016	0.695511	1.06308	1.28694	1.69296	0.248653	1.17913
CP	far	0.51032	-1.02587	0	-1.39936	0	-0.38238	-1.6317	-0.290364	-0.244936	-0.506366	1	0.0204565	-1	-1	-1	-1.68572	0.24602	-0.989801	-1.60931	-0.459131	0.951989	0.736298	1.35669	0.454604	1.56445	1.68793	0.939533	0.69063	0.67298	0.568532	1.06455	0.803712	1.79423	1.22196	0.695591	1.74069	1.33434	0.838342	1.19493	1.22349	0.332588	1.45851	0.582873	1.33519	0.917757	0.813466	-1.60136	1.82668
CP	far	-0.896436	-0.561136	-0.850171	-0.396572	-0.568057	-0.642281	-0.845814	-0.638761	-0.744137	-0.00592899	-0.123316	-0.864226	-0.886803	-1.5285	-1.01163	-1.25447	-1.51763	-1.18498	-0.10843	0.121593	1.04999	0.605799	0.897165	1.27079	0.608071	1.02671	1.18048	1.181	1.04293	0.948121	1.32071	0.906885	1.69282	1.28859	1.35522	1.16146	1.46101	1.10607	1.06246	0.864039	0.776389	0.76584	1.19061	0.871387	1.05911	1.17045	1.1726	-0.0956963
CP	far	1	-0.337414	-1	0	-1.71163	0.286035	-1.6783	-1.85727	-0.457312	-0.17278	1	-1.81762	-1.66728	0	-1.55537	-1.41032	-1.51978	-0.320528	-0.268191	0.0990296	0.387778	1.26384	0.49364	0.771936	1.15753	0.568194	1.13431	0.858916	1.67662	0.336749	1.50921	0.996881	1.49488	1.31788	1.31691	-0.0779499	1.27035	1.43238	0.943222	0.823864	1.27224	0.660858	0.724167	1.0653	1.32419	1.63203	0.28063	1.14581
CP	far	0.565287	-1.02056	0	-1.43697	0	-0.318161	-1.68453	-0.260011	-0.175261	-0.597698	-1	0.00933083	-1	1	-1	-1.70497	0.291023	-0.994667	-1.69767	-0.517582	0.976533	0.732221	1.36905	0.382601	1.49208	1.66896	0.907409	0.718801	0.70065	0.518615	1.01676	0.770042	1.72053	1.27107	0.646345	1.6689	1.34353	0.805891	1.23639	1.24592	0.353036	1.43091	0.558771	1.34633	0.895449	0.856389	-1.59485	1.83908
CP	far	-0.899348	-0.577502	-0.853928	-0.424449	-0.527723	-0.630008	-0.809146	-0.668412	-0.813222	-0.0121116	-0.193951	-0.808547	-0.859209	-1.56141	-0.996417	-1.2517	-1.44677	-1.20406	-0.171884	0.0919503	1.05633	0.63958	0.86303	1.26794	0.594963	0.956382	1.15384	1.12146	1.01709	0.948492	1.2463	0.957293	1.73588	1.26671	1.37089	1.23838	1.47779	1.13913	1.0295	0.884156	0.71675	0.748962	1.11093	0.902966	1.08263	1.21315	1.14169	-0.0233408
CP	far	1	-0.404297	1	-1	-1.64457	0.217892	-1.6992	-1.83916	-0.527208	-0.114356	1	-1.75419	-1.62073	0	-1.64582	-1.36633	-1.52433	-0.348116	-0.340717	0.0465214	0.387528	1.2292	0.492946	0.743846	1.20615	0.592743	1.16394	0.873957	1.6005	0.375029	1.57647	1.0002	1.47119	1.22973	1.25413	-0.0522282	1.28047	1.48805	0.920537	0.768367	1.283	0.591029	0.753021	1.01649	1.32319	1.62364	0.289472	1.16731
CP	near	-0.0695079	-0.136841	-0.758875	-0.573226	-0.853017	-0.560597	-1.77935	0	-0.0898276	-0.760374	-0.886867	-0.359231	-1.01748	-0.995781	-1.10225	-1.05451	-1.78557	-0.821061	-1.1032	-0.896945	0.971749	1.09899	0.405461	1.03854	0.456353	0.93177	0.643204	1.28632	1.17356	1.06543	1.16671	1.0946	1.22172	0.482159	1.05231	0.81966	0.971822	1.10169	0.91865	0.9643	0.78519	0.999183	1.04069	0.37529	0.429276	0.775265	0.677838	0.144646
CP	near	-0.0972014	-0.130178	-1.2925	-1.5045	-0.494371	-1.23486	-1.93307	-0.860595	-0.10394	-1.1235	-0.0856875	-0.647817	-1.32615	-1.01375	-2.32186	0.306425	-1.82857	0.00916197	-1.22765	-1.6945	0.944531	1.66227	0.377313	0.510406	0.316434	0.59934	0.649055	0.557539	1.60025	0.859017	1.27519	0.89037	1.02984	0.493126	1.14064	0.901617	0.702695	1.12614	0.494195	0.121068	0.650293	1.36072	0.796724	-0.187475	0.32158	0.551627	0.197382	0.479595
CP	near	-0.20412	0	-0.20412	-0.39794	-2.43947	-0.130044	-0.8475	-0.770379	-0.161318	-0.817716	-1.98745	-2.89269	-1.26344	-1.88891	-2.25986	-3.35529	-1.496	-1.12295	-1.37773	-2.30272	0.573292	0.635774	1.05063	-0.874916	0.957212	1.57527	1.05829	0.493614	1.0805	1.07104	0.471279	0.485846	1.25941	0.62508	0.853014	1.67343	1.72557	0.553138	0.133625	0.330778	1.32478	1.17277	1.1633	0.375377	-0.527743	0.283307	-0.706727	0.649196
CP	near	-0.00880156	-0.118758	-0.768877	-0.542893	-0.87837	-0.546147	-1.84064	0	-0.153483	-0.799508	-0.827323	-0.416016	-1.10038	-0.992336	-1.13122	-1.0806	-1.72671	-0.823194	-1.02354	-0.825585	0.95629	1.0697	0.41629	1.0404	0.511915	0.927674	0.68703	1.32904	1.12936	1.05847	1.14503	1.13809	1.24002	0.533661	1.01218	0.859827	0.969736	1.04408	0.86517	0.893364	0.698588	1.066	1.07022	0.361995	0.441431	0.808397	0.660206	0.135236
CP	near	-0.0563051	-0.0781186	-1.25699	-1.57656	-0.534569	-1.25589	-1.92157	-0.874011	-0.0438988	-1.14639	-0.0936401	-0.703811	-1.37718	-1.00479	-2.34152	0.219585	-1.89287	0.0654266	-1.30811	-1.61552	0.971982	1.66325	0.392219	0.514275	0.33912	0.621801	0.654919	0.593966	1.57516	0.870399	1.33292	0.86264	1.0956	0.527244	1.11141	0.92021	0.778186	1.12597	0.509237	0.110824	0.690902	1.35454	0.82507	-0.168767	0.267558	0.583617	0.135264	0.448072
CP	near	-0.230366	0	-0.191136	-0.438526	-2.42793	-0.16788	-0.851077	-0.68964	-0.198637	-0.859761	-1.94061	-2.92016	-1.24725	-1.8991	-2.33574	-3.32464	-1.49278	-1.14249	-1.43631	-2.36758	0.542664	0.628381	1.10052	-0.810235	0.89795	1.52663	1.09237	0.504965	1.02803	1.13578	0.522635	0.477091	1.31155	0.638066	0.876463	1.69189	1.78062	0.566141	0.156073	0.258726	1.33894	1.08904	1.1148	0.370793	-0.537483	0.285451	-0.639204	0.693864
CP	near	-0.0701889	-0.103609	-0.717893	-0.580912	-0.873325	-0.525365	-1.91795	1	-0.179387	-0.802784	-0.874153	-0.420434	-1.05903	-0.962487	-1.22115	-1.16226	-1.64847	-0.783353	-1.10408	-0.853116	0.879932	1.10002	0.408871	1.07088	0.51678	0.901412	0.660624	1.3642	1.15047	1.08604	1.14253	1.16695	1.31564	0.574754	0.970943	0.791732	0.986831	1.06097	0.896285	0.865128	0.66668	1.01711	1.00873	0.339866	0.40851	0.840325	0.71627	0.158536
CP	near	-0.021712	-0.00791479	-1.26416	-1.53851	-0.458925	-1.23704	-1.87909	-0.943892	-0.0342108	-1.14727	-0.0946878	-0.670626	-1.35982	-1.03233	-2.40855	0.134384	-1.95882	0.0225546	-1.30551	-1.6104	0.970864	1.69045	0.346087	0.447663	0.418429	0.598794	0.638095	0.623053	1.52702	0.808257	1.31818	0.88093	1.034	0.583983	1.16	0.865138	0.84969	1.07312	0.523009	0.14209	0.712252	1.42874	0.830483	-0.117363	0.20554	0.632989	0.145214	0.456078
CP	near	-0.236274	0	-0.250692	-0.41129	-2.39219	-0.123469	-0.814091	-0.675029	-0.276074	-0.888546	-1.96191	-2.88001	-1.23942	-1.90198	-2.26472	-3.41037	-1.55627	-1.18202	-1.38785	-2.29222	0.544511	0.649404	1.07089	-0.894302	0.819315	1.48746	1.05736	0.432199	1.0423	1.11191	0.555108	0.451847	1.26711	0.694417	0.846394	1.72242	1.75764	0.583738	0.127736	0.293292	1.34842	1.11946	1.18135	0.401814	-0.5595	0.328987	-0.599066	0.743066
CP	near	-0.0988274	-0.0379784	-0.732787	-0.603137	-0.82124	-0.496514	-1.8759	-1	-0.149422	-0.802208	-0.828515	-0.40679	-1.07593	-1.02971	-1.23118	-1.22561	-1.57793	-0.718694	-1.17946	-0.821958	0.862319	1.10256	0.477283	1.03601	0.511598	0.930627	0.711971	1.32062	1.18502	1.05429	1.12637	1.16903	1.25686	0.551901	0.982698	0.822605	0.95538	1.11484	0.894404	0.911877	0.730681	0.986802	1.06998	0.34714	0.375352	0.772907	0.757863	0.125079
CP	near	-0.0987925	0.0104189	-1.28003	-1.50827	-0.400404	-1.25265	-1.9039	-0.932235	-0.0109918	-1.1807	-0.0406767	-0.76151	-1.28955	-1.0564	-2.43761	0.141122	-1.95481	0.042392	-1.29509	-1.53648	0.970151	1.67473	0.381126	0.443185	0.418496	0.632471	0.666538	0.580501	1.46695	0.858961	1.27776	0.832347	0.980225	0.586832	1.20781	0.865427	0.874238	1.0076	0.58045	0.117724	0.732869	1.44065	0.836842	-0.0905012	0.280852	0.690238	0.0967381	0.37781
CP	near	-0.204793	-1	-0.20068	-0.36708	-2.32851	-0.107988	-0.756196	-0.669901	-0.199799	-0.908497	-1.9995	-2.95569	-1.16808	-1.97198	-2.19276	-3.37495	-1.52623	-1.19396	-1.34401	-2.21416	0.541503	0.659218	1.12716	-0.871253	0.844626	1.55857	1.06456	0.403789	1.06703	1.11337	0.582497	0.455193	1.30709	0.641028	0.828036	1.73661	1.72721	0.599165	0.124611	0.279648	1.42638	1.08408	1.17702	0.407677	-0.573059	0.281139	-0.647565	0.769333
CP	near	-0.115892	0.0296911	-0.715965	-0.580389	-0.866349	-0.516635	-1.90405	-1	-0.174877	-0.838965	-0.801734	-0.433136	-1.10224	-1.04799	-1.30057	-1.22923	-1.57954	-0.668285	-1.15108	-0.752962	0.794042	1.08625	0.509956	1.09186	0.550008	0.978366	0.70774	1.38169	1.14972	0.979744	1.19046	1.23754	1.28458	0.484067	1.01251	0.809259	0.954902	1.07521	0.905856	0.948737	0.706583	1.04442	1.08416	0.382947	0.423416	0.83611	0.74918	0.141933
CP	near	-0.0507567	-0.0133973	-1.30552	-1.53467	-0.430054	-1.27419	-1.91183	-0.894	0.0465858	-1.18631	-0.0239522	-0.760994	-1.28165	-1.02152	-2.38952	0.112235	-1.89578	0.0840837	-1.21773	-1.50682	0.942018	1.66487	0.360785	0.386621	0.401219	0.638656	0.674247	0.606398	1.44925	0.868585	1.29669	0.814279	0.991575	0.575234	1.15657	0.842304	0.902232	1.0667	0.515054	0.132921	0.675546	1.37855	0.861905	-0.0959995	0.331141	0.694777	0.0963837	0.344718
CP	near	-0.198377	1	-0.264152	-0.360891	-2.29519	-0.176886	-0.774743	-0.621054	-0.186348	-0.903198	-2.06537	-3.00485	-1.15618	-2.04548	-2.21623	-3.38024	-1.48594	-1.27614	-1.42323	-2.26278	0.605832	0.683971	1.18359	-0.874678	0.836211	1.60667	1.05139	0.42379	1.08061	1.08921	0.564597	0.45806	1.27276	0.645256	0.799282	1.6918	1.71382	0.618639	0.149917	0.235906	1.46201	1.1307	1.20699	0.411397	-0.611173	0.299892	-0.653001	0.681072
CP	near	-0.166153	-0.00291669	-0.752839	-0.600022	-0.884624	-0.561142	-1.93203	1	-0.13882	-0.819755	-0.787918	-0.406089	-1.10871	-1.06893	-1.23901	-1.25078	-1.50238	-0.598247	-1.22858	-0.791856	0.80445	1.12393	0.540187	1.1019	0.564473	0.995387	0.669824	1.35184	1.17881	0.929194	1.17335	1.30886	1.24609	0.491525	1.04712	0.849871	0.96063	1.08316	0.961748	0.922395	0.644578	0.992815	1.03686	0.405215	0.489089	0.827565	0.730796	0.0820046
CP	near	-0.0238591	0.00525131	-1.28959	-1.5381	-0.430669	-1.26839	-1.93105	-0.933458	0.112906	-1.17547	-0.00176616	-0.822266	-1.32969	-1.01276	-2.32541	0.12234	-1.90645	0.0879253	-1.18842	-1.46479	0.968721	1.70046	0.32961	0.363665	0.327319	0.680075	0.629968	0.582225	1.42456	0.918283	1.27167	0.742051	0.966515	0.599826	1.14051	0.826643	0.916962	1.00935	0.488364	0.128429	0.702677	1.45029	0.899782	-0.143143	0.26905	0.744775	0.0802557	0.409371
CP	near	-0.201953	0	-0.242718	-0.438224	-2.23672	-0.254862	-0.80618	-0.641444	-0.272889	-0.906635	-2.1006	-3.09468	-1.22787	-2.06137	-2.18775	-3.46776	-1.51947	-1.28525	-1.37633	-2.27184	0.600648	0.731252	1.2476	-0.858795	0.829088	1.55016	1.06318	0.382977	1.15366	1.15582	0.583308	0.418231	1.30874	0.680172	0.784712	1.70711	1.67223	0.679952	0.211942	0.184619	1.52129	1.17107	1.15493	0.425826	-0.605918	0.369692	-0.650535	0.633921
CP	near	-0.104119	0.0127203	-0.690374	-0.631186	-0.920432	-0.58442	-1.95167	-1	-0.0790698	-0.830797	-0.765526	-0.417632	-1.10054	-1.10686	-1.3109	-1.24982	-1.50671	-0.571691	-1.22719	-0.756439	0.833879	1.10494	0.502277	1.15248	0.539047	0.939817	0.607705	1.40129	1.16333	0.971963	1.15168	1.35127	1.27467	0.461881	1.08371	0.895698	0.97442	1.12653	1.00948	0.868336	0.600065	1.01303	1.02262	0.402149	0.452117	0.802061	0.785988	0.0433428
CP	near	-0.0280979	-0.067765	-1.26009	-1.50693	-0.463306	-1.2064	-2.02057	-0.945675	0.16945	-1.21693	-0.0771181	-0.840614	-1.35017	-1.04769	-2.25675	0.103945	-1.9448	0.133629	-1.26489	-1.53324	0.910913	1.63795	0.338443	0.40823	0.38633	0.644937	0.638494	0.619749	1.45513	0.929525	1.26978	0.727147	0.87673	0.578869	1.08952	0.857899	0.951698	1.05076	0.455839	0.0928159	0.73207	1.47442	0.919907	-0.0905656	0.350515	0.673537	0.0820468	0.448952
F	ultrafar	-0.841638	-0.80618	-0.80618	-0.841638	-0.739332	-0.772113	-0.707744	-0.619337	-0.647817	-0.772113	-0.772113	-0.841638	-0.80618	-0.878604	-0.80618	-0.772113	-0.841638	-0.59176	-0.707744	-0.605439	0.781401	0.906069	1.00649	0.916889	0.80618	0.800734	0.838156	1.07286	1.29381	1.24443	1.16377	1.21611	1.27265	1.17272	1.08525	1.05266	1.20675	1.27185	1.28837	1.2907	1.28368	1.30915	1.32199	1.25825	1.21357	1.21781	1.14376	1.03927
F	ultrafar	-0.130372	-1.65088	-0.971072	-0.5145	-0.362515	-0.25924	-1.3141	0.0556745	-2.57227	-0.820923	-0.942635	-0.130186	-1.13805	-1.348	0.240841	-0.205896	-1.37406	-0.117654	-0.229717	-1.02711	1.05733	-0.397909	0.100339	0.744054	0.517697	0.756402	0.574867	1.27917	0.599917	0.809361	1.45356	1.97003	1.28802	1.11255	1.68089	1.25246	1.81447	1.28451	2.00551	0.696077	0.59816	1.00681	1.16064	1.3335	1.43671	0.716062	0.886819	1.04247
F	ultrafar	-0.0783441	-0.782272	-2.91355	-1.80604	0.0103	-0.125399	0.0881361	-0.39794	-0.39794	1	-0.20412	-0.39794	-1.15344	-1	-1.37688	-2.5073	-3.2295	-1.62992	-2.47157	-1.43391	0.824846	0.220282	-0.446739	-0.128579	-0.580129	0.71489	0.955145	1.10663	0.223536	0.0750786	1.50329	2.00377	1.0041	0.35792	1.53109	1.7812	1.84352	1.6162	1.72745	1.16258	0.522814	1.69301	0.620246	1.38364	1.22695	0.981105	0.365098	0.596643
F	ultrafar	-0.89814	-0.813232	-0.836075	-0.81064	-0.784541	-0.784217	-0.712499	-0.640371	-0.6817	-0.701414	-0.756629	-0.791109	-0.80523	-0.910543	-0.798933	-0.784752	-0.83191	-0.548865	-0.690894	-0.614905	0.767846	0.833013	1.00512	0.919166	0.777707	0.82125	0.847377	1.00063	1.33446	1.26289	1.14433	1.18259	1.32285	1.17472	1.07873	0.98024	1.17604	1.28095	1.26225	1.26552	1.34358	1.26991	1.33721	1.26183	1.26127	1.26844	1.09819	1.01526
F	ultrafar	-0.205346	-1.58338	-0.947557	-0.532458	-0.300343	-0.324341	-1.28732	0.0955231	-2.50952	-0.782499	-0.962695	-0.139753	-1.18769	-1.37579	0.212385	-0.237167	-1.34364	-0.0847714	-0.178476	-1.01895	0.986895	-0.394581	0.105853	0.785364	0.534088	0.725729	0.633705	1.35113	0.603742	0.745348	1.48234	2.00958	1.34572	1.06911	1.71067	1.2741	1.79059	1.3098	2.01843	0.671336	0.595337	0.946802	1.17538	1.28553	1.39445	0.729763	0.940138	0.953159
F	ultrafar	-0.0833612	-0.782036	-2.98342	-1.85657	0.0175189	-0.215154	0.108024	-0.365042	-0.410384	0	-0.245633	-0.48663	-1.12781	-1.04768	-1.35634	-2.42947	-3.17533	-1.66862	-2.42884	-1.50657	0.836364	0.205275	-0.474776	-0.210072	-0.611112	0.643577	0.945922	1.18058	0.231328	0.126094	1.43713	2.04099	0.968911	0.357234	1.53168	1.75771	1.78786	1.68542	1.66174	1.2192	0.540009	1.68587	0.568226	1.37359	1.26029	1.0491	0.352611	0.569162
F	ultrafar	-0.903468	-0.825284	-0.848365	-0.872197	-0.762387	-0.836583	-0.688699	-0.713844	-0.730292	-0.711971	-0.806531	-0.749389	-0.817681	-0.94169	-0.738256	-0.802255	-0.808091	-0.560599	-0.738502	-0.635896	0.704078	0.884942	1.06141	0.997821	0.823531	0.792006	0.842271	0.912212	1.3147	1.28523	1.16821	1.22362	1.35856	1.16441	1.06226	0.931503	1.18366	1.29345	1.29133	1.30044	1.28732	1.27518	1.27359	1.28445	1.2776	1.21721	1.12734	1.02459
F	ultrafar	-0.157092	-1.6398	-0.961185	-0.544726	-0.30372	-0.28152	-1.22234	0.0352771	-2.52057	-0.805934	-0.938895	-0.0987626	-1.27365	-1.31154	0.263521	-0.3108	-1.3761	-0.0678742	-0.158914	-0.987742	0.958566	-0.421977	0.173835	0.86386	0.568867	0.690995	0.59684	1.37399	0.578592	0.660834	1.51447	1.93631	1.34949	1.13143	1.74096	1.24131	1.78518	1.31357	2.04739	0.694752	0.53811	0.942852	1.21824	1.32832	1.33834	0.674845	1.00172	0.881832
F	ultrafar	-0.00794019	-0.798926	-2.92659	-1.79654	0.0855862	-0.207718	0.135177	-0.449465	-0.482111	1	-0.277546	-0.51974	-1.11375	-0.977554	-1.36303	-2.44901	-3.18357	-1.61584	-2.42296	-1.52729	0.819342	0.142546	-0.466897	-0.20043	-0.600461	0.682894	0.956227	1.11905	0.250253	0.119124	1.44401	2.09923	0.952391	0.420383	1.46389	1.72716	1.7559	1.61896	1.6423	1.25788	0.533665	1.75154	0.539741	1.40515	1.25369	1.00449	0.336793	0.523336
F	ultrafar	-0.903857	-0.798498	-0.791578	-0.814425	-0.763195	-0.834198	-0.747878	-0.701261	-0.682202	-0.65353	-0.887691	-0.780127	-0.858838	-0.928587	-0.69483	-0.851464	-0.803523	-0.571056	-0.71493	-0.6715	0.66324	0.894751	1.05967	0.945953	0.836466	0.796219	0.902134	0.911767	1.32596	1.21577	1.18628	1.27686	1.41118	1.11403	1.07242	0.950281	1.21601	1.26175	1.33554	1.26039	1.33226	1.24607	1.22327	1.34466	1.33319	1.22993	1.07588	0.961402
F	ultrafar	-0.123975	-1.64747	-0.963769	-0.546816	-0.272944	-0.221837	-1.25954	0.100259	-2.45196	-0.737318	-0.942645	-0.110559	-1.20106	-1.32251	0.202995	-0.295184	-1.38802	-0.0227554	-0.22958	-1.00573	1.01616	-0.349412	0.143944	0.838251	0.56323	0.706219	0.597351	1.3956	0.582578	0.624318	1.48576	1.89368	1.30884	1.09033	1.68302	1.26561	1.85105	1.37568	2.06925	0.7561	0.56633	0.962296	1.27188	1.29155	1.34236	0.625503	1.01479	0.929477
F	ultrafar	0.0200171	-0.845318	-3.00508	-1.88289	0.000453603	-0.211891	0.183734	-0.407661	-0.54469	1	-0.292279	-0.461121	-1.09791	-1.03526	-1.33407	-2.49877	-3.14658	-1.54609	-2.35212	-1.48369	0.81888	0.0981119	-0.460832	-0.167113	-0.632583	0.717724	0.939627	1.07203	0.253107	0.170728	1.41177	2.11682	0.955875	0.444381	1.50345	1.67885	1.74451	1.68293	1.65341	1.2177	0.555802	1.73184	0.485522	1.43366	1.24771	0.943058	0.343376	0.466074
F	ultrafar	-0.894888	-0.785425	-0.749787	-0.832662	-0.701716	-0.874775	-0.742861	-0.712723	-0.715578	-0.66056	-0.880895	-0.853825	-0.8378	-0.861832	-0.673026	-0.868815	-0.807865	-0.58084	-0.771267	-0.639401	0.67097	0.881244	1.02582	0.889501	0.79496	0.808102	0.93018	0.8592	1.34754	1.19426	1.22292	1.32812	1.40421	1.13058	1.13208	0.988629	1.22906	1.28557	1.34865	1.27179	1.34161	1.22758	1.20089	1.29578	1.41038	1.15213	1.00606	0.925992
F	ultrafar	-0.188065	-1.71717	-0.978974	-0.585626	-0.2759	-0.28663	-1.19793	0.075373	-2.4126	-0.793799	-0.916385	-0.0892118	-1.24161	-1.40322	0.153481	-0.249192	-1.38546	0.0278926	-0.256467	-0.980386	1.02756	-0.318556	0.0906309	0.868156	0.56117	0.706586	0.606209	1.36576	0.642691	0.639625	1.47421	1.93936	1.33478	1.06118	1.74715	1.21445	1.7876	1.38611	2.11108	0.691616	0.524834	1.01943	1.26322	1.27131	1.28254	0.604175	0.994393	0.888743
F	ultrafar	-0.0275637	-0.813614	-2.93596	-1.85725	0.0239101	-0.184506	0.135503	-0.413919	-0.47724	1	-0.212301	-0.54656	-1.16244	-0.968853	-1.36678	-2.57424	-3.14727	-1.5742	-2.29014	-1.5299	0.874207	0.0535862	-0.440459	-0.160788	-0.652061	0.664106	0.930693	1.03841	0.262249	0.111286	1.4722	2.16492	0.868558	0.447617	1.49534	1.6206	1.68405	1.68529	1.67944	1.2169	0.590843	1.67528	0.552194	1.46721	1.25663	0.979003	0.41683	0.39885
F	ultrafar	-0.928264	-0.756706	-0.774971	-0.884781	-0.703176	-0.878448	-0.73822	-0.734209	-0.668224	-0.700463	-0.900223	-0.803605	-0.878235	-0.828615	-0.647201	-0.89694	-0.862148	-0.528765	-0.743084	-0.673052	0.635738	0.852971	0.95789	0.90245	0.826346	0.800526	0.965077	0.856662	1.36708	1.17094	1.24322	1.34515	1.44911	1.13603	1.15798	0.98239	1.26545	1.2269	1.38233	1.28825	1.29408	1.20608	1.21865	1.35977	1.43787	1.18802	1.04102	0.944211
F	ultrafar	-0.184701	-1.74083	-0.954011	-0.62444	-0.246792	-0.301125	-1.18453	0.0660084	-2.4675	-0.778985	-0.926749	-0.0919916	-1.29854	-1.32527	0.111024	-0.20977	-1.3992	0.0666171	-0.22152	-0.940555	1.017	-0.364316	0.140034	0.894669	0.615428	0.684301	0.579463	1.34157	0.602232	0.680262	1.45506	2.00903	1.31739	1.1098	1.78983	1.21668	1.84946	1.34205	2.11694	0.706595	0.531044	1.00299	1.31451	1.3	1.24261	0.620372	1.02949	0.8937
F	ultrafar	-0.057424	-0.875795	-2.97956	-1.85103	0.100434	-0.158998	0.16162	-0.424446	-0.541064	-1	-0.188483	-0.495452	-1.2419	-0.952209	-1.37835	-2.59561	-3.09343	-1.60636	-2.33738	-1.55104	0.873281	0.109713	-0.382608	-0.131036	-0.709424	0.646952	0.86826	1.0851	0.280473	0.0607812	1.44715	2.0945	0.832133	0.387504	1.45351	1.53004	1.70036	1.68238	1.66979	1.28298	0.558616	1.74195	0.495591	1.52055	1.24805	1.03943	0.440436	0.321677
F	ultrafar	-0.983563	-0.76011	-0.815994	-0.852034	-0.668846	-0.909076	-0.819971	-0.709395	-0.703945	-0.74648	-0.897921	-0.801635	-0.836641	-0.837817	-0.618231	-0.867607	-0.804523	-0.475003	-0.772172	-0.746691	0.599375	0.846625	0.944252	0.885931	0.876257	0.860664	0.932771	0.900675	1.40321	1.11505	1.26371	1.31394	1.49133	1.09985	1.10435	0.927836	1.24201	1.2888	1.42467	1.28104	1.36048	1.2021	1.22827	1.3579	1.51216	1.17665	0.981798	0.97077
F	ultrafar	-0.233058	-1.6677	-0.965867	-0.598286	-0.308987	-0.312864	-1.16047	0.137822	-2.51063	-0.769044	-0.911376	-0.067331	-1.29674	-1.34784	0.0398418	-0.254457	-1.4392	0.0327535	-0.216081	-0.945049	1.04025	-0.322311	0.178294	0.96089	0.63167	0.701427	0.57172	1.31194	0.642901	0.609895	1.43902	1.93126	1.32984	1.13569	1.82956	1.14608	1.86304	1.28923	2.10842	0.737575	0.551587	0.985335	1.26535	1.25977	1.22165	0.635795	1.07258	0.957912
F	far	-0.841638	-0.878604	-0.841638	-0.841638	-0.772113	-0.772113	-0.739332	-0.677264	-0.739332	-0.647817	-0.539102	-0.80618	-0.647817	-0.772113	-0.677264	-0.772113	-0.739332	-0.532739	-0.55197	-0.436797	1.17272	1.16915	1.17272	1.10231	1.02567	1.02251	1.09844	1.22118	1.33316	1.37434	1.39249	1.39042	1.33611	1.18157	1.11381	1.16915	1.14376	1.19382	1.19858	1.14192	1.10471	1.12328	1.14744	1.18245	1.23703	1.24689	1.16197	0.854997
F	far	-0.20412	-0.647817	-1.60206	-0.647817	-0.0457575	-0.20412	-1.60206	-0.392652	-0.0457575	-1	0.908485	-1	-1	-0.0457575	-1.60206	0.480725	-1	-0.525954	0.064767	0.0248768	0.950919	0.380882	0.585861	0.797891	0.535041	1.1867	0.875236	1.44092	0.898494	1.34829	0.806247	1.16386	1.58095	1.3619	0.157378	1.66783	1.58131	0.919305	0.623526	1.2315	0.718229	0.675029	1.63899	1.23715	1.64871	0.413506	0.103354	1.26607
F	far	-1.60206	0	-1.60206	-1.60206	0	-1	-1.60206	-0.20412	-1.60206	-1	-1.60206	-1.60206	-0.647817	-0.20412	-0.20412	-0.39794	-0.20412	-0.0900759	0.00478621	0.224415	0.567554	0.807395	-0.0150865	0.909811	1.26758	1.02971	1.00354	0.925594	0.954328	0.30254	1.07369	0.973191	1.56067	0.958563	1.35709	0.807429	0.99794	1.68632	0.930405	1.34669	1.34677	1.091	0.431454	1.25266	1.187	1.17199	1.37188	0.292414
F	far	-0.834294	-0.811908	-0.876033	-0.806199	-0.845806	-0.807739	-0.760115	-0.61738	-0.722366	-0.607353	-0.552254	-0.775785	-0.632811	-0.734594	-0.684437	-0.703423	-0.67636	-0.503034	-0.583079	-0.398937	1.12497	1.23526	1.18996	1.06203	1.07558	1.01765	1.12035	1.2836	1.33881	1.38441	1.38901	1.35231	1.38327	1.24949	1.03579	1.20592	1.20085	1.21249	1.14507	1.1007	1.15196	1.04798	1.13769	1.19056	1.28276	1.27998	1.19712	0.821058
F	far	-0.24392	-0.706356	-1.6857	-0.611756	-0.0109808	-0.187365	-1.62443	-0.431279	-0.0880274	-1.00122	0.918192	-1.01037	-0.98123	-0.099522	-1.52002	0.40712	-1.00889	-0.467755	0.0710968	-0.00226661	0.9711	0.366518	0.583616	0.866589	0.56006	1.22123	0.889907	1.4655	0.855161	1.3754	0.85157	1.1696	1.5364	1.34724	0.139507	1.64711	1.592	0.921457	0.610767	1.30417	0.705446	0.646654	1.68431	1.20228	1.66494	0.471827	0.0926132	1.21996
F	far	-1.57632	-1	-1.53095	-1.64972	0	-1.62616	-1.66215	-0.16265	-1.55669	-0.955216	-1.57394	-1.55136	-0.579486	-0.190387	-0.27827	-0.343971	-0.15064	-0.132091	-0.00154253	0.22024	0.577886	0.84045	0.014332	0.850272	1.29684	1.00977	0.982241	0.981574	0.944128	0.301142	1.03325	0.934178	1.58864	0.996397	1.30158	0.766089	1.01739	1.70023	0.986992	1.39824	1.39045	1.06351	0.368943	1.18306	1.21844	1.18491	1.41388	0.297961
F	far	-0.827288	-0.794314	-0.86738	-0.856336	-0.823203	-0.871176	-0.754668	-0.576155	-0.778672	-0.593678	-0.604456	-0.738527	-0.650647	-0.752981	-0.686788	-0.654585	-0.644524	-0.481152	-0.584364	-0.431276	1.12016	1.26417	1.22195	1.10079	1.05029	1.06532	1.16588	1.33136	1.38317	1.33323	1.37229	1.31203	1.35074	1.22638	1.09088	1.15861	1.23514	1.16187	1.16363	1.13751	1.17117	0.995383	1.11514	1.20012	1.26934	1.223	1.20517	0.89812
F	far	-0.322332	-0.747986	-1.62397	-0.623617	0.0169669	-0.145645	-1.54952	-0.412298	-0.0996435	-0.922105	0.952742	-0.988501	-0.963433	-0.133928	-1.52407	0.396012	-0.956672	-0.432622	0.137421	-0.0211429	0.987651	0.285005	0.571683	0.837606	0.566144	1.24818	0.842124	1.50797	0.852115	1.36931	0.825435	1.21078	1.51278	1.365	0.0617033	1.67971	1.53906	0.887408	0.613312	1.34768	0.768165	0.584509	1.67913	1.20533	1.6731	0.393863	0.121996	1.16735
F	far	-1.61388	-1	-1.58106	-1.68092	1	-1.64574	-1.61376	-0.167392	-1.55219	-1.00372	-1.56231	-1.58224	-0.600999	-0.108684	-0.316513	-0.42271	-0.0744418	-0.1157	0.00847608	0.207738	0.572336	0.812523	-0.0227112	0.794192	1.30046	1.03744	0.955381	1.01718	0.897066	0.292428	0.993291	0.901206	1.58167	0.99703	1.34286	0.760734	0.978846	1.76587	1.04713	1.41503	1.3971	1.06566	0.347301	1.11	1.17064	1.16543	1.40335	0.318149
F	far	-0.829263	-0.797297	-0.862123	-0.825961	-0.868813	-0.86101	-0.754571	-0.602371	-0.730683	-0.605127	-0.612221	-0.771007	-0.645138	-0.750722	-0.683477	-0.609751	-0.676791	-0.415444	-0.575729	-0.382217	1.14932	1.28791	1.15375	1.17999	1.07476	1.08119	1.21007	1.38322	1.35222	1.3716	1.36848	1.28571	1.35912	1.14109	1.10086	1.2245	1.27198	1.10975	1.21333	1.16906	1.13791	1.05435	1.09281	1.20986	1.2359	1.23539	1.15034	0.872681
F	far	-0.397895	-0.793017	-1.61894	-0.648409	0.0357083	-0.126805	-1.47757	-0.373819	-0.105056	-0.992701	0.933222	-1.03854	-0.902105	-0.209766	-1.47869	0.378732	-0.960513	-0.457871	0.0772761	-0.0409968	0.971778	0.338982	0.57039	0.808004	0.625592	1.23392	0.882186	1.55104	0.848003	1.3971	0.881295	1.21483	1.53403	1.31444	0.0950389	1.62258	1.59009	0.885751	0.603034	1.36369	0.790169	0.644399	1.65695	1.23127	1.70773	0.458719	0.0887079	1.17369
F	far	-1.58107	-1	-1.634	-1.66947	0	-1.62538	-1.6193	-0.152182	-1.51615	-0.952358	-1.6531	-1.58807	-0.603327	-0.0660235	-0.330296	-0.391501	-0.0620885	-0.173408	0.0356261	0.147045	0.616307	0.732826	-0.0722356	0.751182	1.33076	1.09612	1.00551	0.999189	0.826866	0.300325	1.01437	0.936637	1.59087	0.992658	1.40761	0.779772	1.03289	1.75918	1.03574	1.3886	1.34432	1.09092	0.345533	1.09527	1.18142	1.15041	1.40046	0.310269
F	far	-0.847583	-0.823002	-0.880306	-0.790465	-0.812301	-0.788675	-0.808283	-0.589675	-0.746447	-0.631798	-0.640088	-0.766449	-0.641921	-0.706707	-0.708836	-0.607942	-0.633019	-0.389712	-0.532253	-0.339897	1.1836	1.30122	1.12875	1.20077	1.03852	1.15183	1.16522	1.40523	1.36339	1.36309	1.3201	1.22356	1.40294	1.11568	1.06148	1.26727	1.24383	1.10552	1.20761	1.1371	1.17826	0.992631	1.12132	1.26759	1.24708	1.19673	1.10321	0.88358
F	far	-0.392051	-0.842488	-1.60914	-0.73444	0.0189986	-0.0747974	-1.43538	-0.372054	-0.0997798	-1.03455	0.948613	-1.03547	-0.843395	-0.157018	-1.52362	0.357995	-0.93725	-0.433784	0.0173723	0.00921164	0.966899	0.407561	0.581064	0.798856	0.686976	1.24289	0.82132	1.50061	0.824803	1.34737	0.816589	1.18932	1.57692	1.34705	0.0095786	1.65579	1.54207	0.879221	0.672316	1.34278	0.721572	0.637532	1.70581	1.19041	1.68122	0.500102	0.0927684	1.24541
F	far	-1.62547	0	-1.65358	-1.70207	-1	-1.70452	-1.56572	-0.20325	-1.43836	-1.02942	-1.64436	-1.65818	-0.643183	-0.0162472	-0.280281	-0.435602	0.0160323	-0.165943	0.0784575	0.20694	0.592146	0.72861	-0.101005	0.777018	1.39536	1.09838	0.974775	0.983035	0.783308	0.301678	1.0823	0.923532	1.56441	1.04229	1.41551	0.799731	1.00191	1.74734	1.09608	1.36376	1.29509	1.11935	0.393338	1.01982	1.12538	1.1304	1.38106	0.345447
F	far	-0.836856	-0.863563	-0.885576	-0.761151	-0.845744	-0.796459	-0.797416	-0.57962	-0.799254	-0.6848	-0.699313	-0.761353	-0.616637	-0.684804	-0.662774	-0.637912	-0.663323	-0.429167	-0.513196	-0.29676	1.15276	1.33308	1.13357	1.23449	1.06988	1.21164	1.19276	1.38482	1.38814	1.39139	1.27922	1.18674	1.38608	1.07623	1.02665	1.27261	1.21308	1.14819	1.25131	1.13313	1.15168	1.00357	1.08839	1.26306	1.17186	1.24155	1.09059	0.911883
F	far	-0.374919	-0.787907	-1.53767	-0.687771	-0.0465098	-0.0639577	-1.37943	-0.32164	-0.0591245	-0.967198	0.907773	-0.955754	-0.801768	-0.186408	-1.54741	0.373834	-0.9683	-0.40999	-0.0478781	0.0388861	0.983922	0.34652	0.531367	0.84944	0.725993	1.26992	0.758716	1.50503	0.840251	1.26477	0.787809	1.12673	1.53395	1.31553	0.0520059	1.71212	1.59254	0.834819	0.674629	1.29225	0.646794	0.673809	1.68833	1.12934	1.62236	0.464682	0.0967861	1.28921
F	far	-1.67134	1	-1.59431	-1.69969	0	-1.73157	-1.6484	-0.123229	-1.37061	-1.05708	-1.59709	-1.5789	-0.609066	0.00499872	-0.321804	-0.521378	0.044924	-0.194034	0.0787557	0.279409	0.627417	0.651033	-0.153638	0.709596	1.44769	1.04132	0.894995	0.999868	0.790316	0.255028	1.03516	0.908085	1.59377	1.11113	1.38332	0.742262	1.01031	1.79929	1.07824	1.42421	1.35725	1.12286	0.390918	1.0813	1.18836	1.06204	1.37348	0.36635
F	far	-0.854039	-0.843883	-0.841896	-0.754832	-0.84314	-0.808127	-0.785431	-0.558275	-0.82977	-0.656795	-0.683266	-0.826024	-0.654239	-0.686132	-0.653994	-0.687939	-0.675342	-0.427174	-0.501898	-0.330779	1.18544	1.36666	1.14384	1.26493	1.01062	1.2389	1.22973	1.42496	1.45882	1.31204	1.29672	1.19182	1.3892	1.02032	0.950107	1.28467	1.18706	1.17315	1.30451	1.09801	1.11594	1.01788	1.06683	1.29428	1.19473	1.20911	1.10283	0.938047
F	far	-0.442366	-0.736046	-1.49097	-0.621138	-0.070265	0.00108244	-1.34339	-0.32642	-0.0857006	-1.01888	0.880949	-0.941803	-0.776468	-0.166115	-1.54789	0.431873	-1.03041	-0.410257	-0.104935	0.0453027	0.98139	0.361772	0.502062	0.822737	0.663355	1.3306	0.693794	1.50588	0.814058	1.25828	0.725885	1.15711	1.57125	1.30012	0.109804	1.68365	1.54629	0.864596	0.648993	1.27274	0.639899	0.743602	1.68908	1.13515	1.56987	0.430727	0.0966928	1.22144
F	near	-0.841638	-0.878604	0.21491	-0.647817	-0.739332	-0.841638	-0.772113	-0.772113	-0.772113	-0.619337	-0.739332	-0.739332	-0.59176	-0.707744	-0.707744	-0.707744	-0.707744	-0.539102	-0.707744	-0.55197	0.840768	0.824976	0.830272	0.77439	0.708612	0.732575	0.792501	0.969055	1.11095	1.11856	1.06079	1.07684	1.05164	0.886494	0.799367	0.874032	0.935798	1.07186	1.04341	0.829612	0.647274	0.803461	0.758765	0.65215	0.670588	0.797999	0.42572	-0.0137813
F	near	-1.21827	-1.23005	-0.0790508	0.556303	0.0881361	-2.39193	-1.94455	-1.57662	-0.0983025	-1.00788	-0.860328	-0.544334	-1.03929	0.183814	-1.82304	-2.28078	-1.21657	0.306425	-0.79296	-1.76303	0.891372	0.599984	0.148002	-0.00827444	0.754876	1.09195	1.01353	0.957747	1.44433	0.816173	0.680273	0.271743	0.915016	0.152982	1.18876	0.690561	0.808547	0.808388	0.922887	0.469038	0.554364	1.09652	0.473649	-0.132381	0.419025	0.336277	0.282288	-0.252159
F	near	-0.115625	-0.836042	-0.0955747	0.000584436	-2.61491	-1.81522	0.0881361	-0.628621	-2.97955	-0.322393	-2.18201	-0.572104	-0.833092	-1.61253	-0.794771	-0.594114	-0.414088	-0.362952	-0.604541	-0.843079	1.3043	1.2648	1.26021	0.741708	0.724352	0.366147	0.618549	0.152425	1.04905	1.01021	1.00835	1.40235	0.988818	0.054009	0.837785	1.32641	1.14408	0.304297	0.582605	0.0622498	1.07762	1.5471	0.967721	-0.445465	-0.286917	0.60679	-0.239191	0.754581
F	near	-0.848568	-0.846633	0.211564	-0.582252	-0.689657	-0.809162	-0.755543	-1.29224	-0.853733	-0.581306	-0.821674	-0.74739	-0.539622	-0.767096	-0.721408	-0.66202	-0.726146	-0.581328	-0.792072	-0.604879	0.833024	0.805749	0.774892	0.829055	0.678957	0.745077	0.803066	0.993175	1.13473	1.10838	1.07406	1.0786	1.05956	0.875537	0.778798	0.854255	1.00205	1.039	0.99811	0.869795	0.68516	0.805661	0.723148	0.648226	0.667864	0.750382	0.388362	0.00495343
F	near	-1.18622	-1.19809	-0.0963053	0.553823	0.0896136	-2.39397	-2.00132	-1.56702	-0.144537	-1.07549	-0.888503	-0.612549	-1.0425	0.204673	-1.85472	-2.3403	-1.21351	0.31643	-0.748153	-1.747	0.832045	0.616004	0.141358	-0.0172252	0.764	1.10901	0.96015	1.02093	1.49809	0.846824	0.672312	0.349028	0.940693	0.145316	1.23532	0.635137	0.799884	0.770457	0.879358	0.444196	0.616988	1.14117	0.398416	-0.213006	0.409966	0.338243	0.247535	-0.190091
F	near	-0.175913	-0.878728	-0.0346376	-0.026868	-2.68254	-1.85972	0.16693	-0.698208	-3.00495	-0.354692	-2.1984	-0.586726	-0.910554	-1.59255	-0.830191	-0.544539	-0.452803	-0.317946	-0.584311	-0.855998	1.27365	1.23287	1.27897	0.659154	0.763218	0.342815	0.677124	0.150188	1.07821	1.00294	0.995291	1.46335	0.957369	0.0727866	0.803192	1.31867	1.14573	0.291236	0.59288	0.0587896	1.01535	1.53218	0.975444	-0.487197	-0.30886	0.591845	-0.189562	0.790296
F	near	-0.883285	-0.803942	0.244179	-0.506278	-0.735506	-0.885282	-0.773899	-1.23295	-0.835625	-0.631114	-0.857267	-0.816407	-0.535142	-0.789052	-0.707676	-0.644661	-0.762137	-0.567154	-0.871129	-0.674171	0.818682	0.809849	0.767458	0.869788	0.714651	0.7501	0.797669	0.964227	1.1233	1.17729	1.06393	1.10682	1.1131	0.847127	0.741296	0.882197	1.05372	1.06561	0.979054	0.913763	0.707447	0.848763	0.684586	0.64054	0.709963	0.75533	0.370566	-0.0317186
F	near	-1.20544	-1.19712	-0.0825269	0.574739	0.143287	-2.48305	-1.92141	-1.58089	-0.213452	-1.04714	-0.871762	-0.658029	-1.00708	0.180406	-1.83007	-2.39271	-1.1954	0.248169	-0.740676	-1.75068	0.818364	0.637543	0.173308	-0.0305025	0.693096	1.07534	0.966752	1.01655	1.48393	0.831269	0.712741	0.298534	0.93032	0.101419	1.24519	0.558967	0.820916	0.749173	0.828105	0.446108	0.680722	1.051	0.442374	-0.194525	0.421544	0.393164	0.288916	-0.138275
F	near	-0.246205	-0.836029	0.025626	0.0202588	-2.74893	-1.81926	0.111936	-0.742124	-2.97671	-0.412443	-2.24576	-0.577803	-0.899492	-1.58172	-0.896467	-0.620886	-0.530372	-0.343226	-0.535628	-0.840739	1.24778	1.16832	1.19761	0.643532	0.743165	0.345711	0.710482	0.170607	1.0994	1.04903	1.0308	1.4247	1.01102	0.0892958	0.777151	1.36572	1.22492	0.290436	0.588348	0.0882323	0.952403	1.48556	0.986457	-0.474343	-0.239492	0.559377	-0.158914	0.778339
F	near	-0.880041	-0.833893	0.20638	-0.492244	-0.664723	-0.859709	-0.753679	-1.2408	-0.84107	-0.570987	-0.917756	-0.865468	-0.583721	-0.855882	-0.761315	-0.708053	-0.734603	-0.604419	-0.933943	-0.706622	0.765332	0.759466	0.798605	0.930314	0.715065	0.75966	0.775293	0.9412	1.1494	1.16962	0.977202	1.15572	1.16065	0.861609	0.731447	0.838828	0.997937	1.05436	0.970995	0.836009	0.744604	0.775752	0.660579	0.633398	0.634829	0.790955	0.339828	-0.033193
F	near	-1.19452	-1.15558	-0.0595883	0.62867	0.142245	-2.44015	-1.89258	-1.50165	-0.278734	-1.05527	-0.910748	-0.71291	-0.938284	0.184324	-1.78486	-2.45528	-1.22173	0.200738	-0.665403	-1.70267	0.785279	0.559439	0.123106	-0.0456766	0.762477	1.01409	0.962935	1.02091	1.4904	0.807435	0.76384	0.263141	0.921611	0.122852	1.20878	0.553816	0.873804	0.794648	0.81714	0.48786	0.721743	1.09043	0.501547	-0.197625	0.410887	0.398983	0.35739	-0.118786
F	near	-0.288371	-0.88176	-0.0244397	-0.0201229	-2.67985	-1.80053	0.153382	-0.738307	-2.96822	-0.425448	-2.2564	-0.593562	-0.828387	-1.59851	-0.97053	-0.657977	-0.525714	-0.329091	-0.55428	-0.895178	1.27727	1.13941	1.25981	0.705117	0.667835	0.372055	0.775178	0.232352	1.12344	0.99348	1.07835	1.43388	0.978891	0.102263	0.752643	1.41762	1.29964	0.318083	0.617534	0.0895825	0.950787	1.52138	1.02828	-0.472223	-0.288418	0.550145	-0.0930797	0.780905
F	near	-0.839829	-0.792278	0.267493	-0.482536	-0.738381	-0.856343	-0.732123	-1.26564	-0.797392	-0.614946	-0.909489	-0.915944	-0.55444	-0.821561	-0.777445	-0.693782	-0.744038	-0.6329	-0.866102	-0.747807	0.791329	0.732405	0.789316	0.90932	0.636531	0.722522	0.77303	0.894575	1.13428	1.13028	0.997281	1.13544	1.13997	0.837117	0.660276	0.865914	0.952654	1.02732	0.989246	0.843183	0.751881	0.732337	0.673622	0.593759	0.654335	0.772916	0.412132	-0.062545
F	near	-1.17537	-1.19356	0.0102313	0.661598	0.118481	-2.51537	-1.9667	-1.49598	-0.244175	-1.08439	-0.940416	-0.713939	-0.927154	0.198962	-1.86462	-2.4901	-1.1899	0.15942	-0.591929	-1.75126	0.795815	0.610125	0.134263	-0.0725854	0.735213	1.06859	0.979146	1.0185	1.48846	0.777544	0.727938	0.298485	0.904966	0.152503	1.15699	0.562006	0.877836	0.814221	0.794761	0.483121	0.74073	1.09654	0.500812	-0.201135	0.432786	0.352351	0.405955	-0.0769223
F	near	-0.24844	-0.90525	-0.0530686	-0.100312	-2.72331	-1.78449	0.0767804	-0.743902	-2.9272	-0.479185	-2.19271	-0.602179	-0.796884	-1.53184	-1.04841	-0.641446	-0.502858	-0.323013	-0.591137	-0.84037	1.34207	1.12243	1.29941	0.67294	0.653359	0.419054	0.7977	0.159342	1.12754	0.981315	1.05234	1.39428	0.953867	0.0993719	0.715767	1.44521	1.33439	0.3634	0.581299	0.069457	0.996557	1.51821	1.03011	-0.499629	-0.303158	0.562119	-0.0603258	0.799559
F	near	-0.875938	-0.754688	0.283324	-0.505865	-0.6935	-0.833777	-0.686233	-1.2931	-0.78244	-0.685381	-0.901383	-0.960805	-0.544974	-0.840895	-0.748487	-0.632192	-0.729878	-0.606167	-0.926787	-0.71331	0.834994	0.743573	0.750107	0.951843	0.595913	0.79893	0.818981	0.873511	1.14883	1.19389	0.978373	1.10458	1.12655	0.828831	0.693251	0.922133	0.96925	0.987426	0.979527	0.866825	0.662549	0.76824	0.670514	0.654478	0.66728	0.749838	0.41096	-0.0221796
F	near	-1.12863	-1.21366	-0.0650409	0.707431	0.126126	-2.60388	-1.95458	-1.45798	-0.304273	-1.06528	-0.901415	-0.689022	-0.984083	0.259774	-1.92108	-2.48411	-1.22243	0.141205	-0.652259	-1.76424	0.784417	0.663669	0.142746	-0.000168033	0.77105	1.00351	1.014	1.01826	1.50107	0.813021	0.747829	0.274539	0.956461	0.158339	1.16307	0.527331	0.918127	0.832906	0.862152	0.436781	0.802208	1.16311	0.52421	-0.18168	0.447395	0.413449	0.326587	-0.142201
F	near	-0.242742	-0.89484	-0.0255442	-0.0603349	-2.64696	-1.75131	0.0693454	-0.814018	-2.93791	-0.518352	-2.21278	-0.643582	-0.849363	-1.60439	-1.02997	-0.639661	-0.526135	-0.317138	-0.58169	-0.84339	1.31492	1.09612	1.26262	0.617883	0.62019	0.371302	0.850632	0.157897	1.10706	0.909599	1.01854	1.43371	1.01008	0.137432	0.686599	1.40854	1.2912	0.336056	0.589297	0.0211053	1.04149	1.52689	1.05615	-0.470697	-0.304789	0.606991	-0.034679	0.786619
F	near	-0.808282	-0.70154	0.323144	-0.487792	-0.645803	-0.771652	-0.655418	-1.32719	-0.732483	-0.732585	-0.909096	-0.962915	-0.575066	-0.854504	-0.797227	-0.659014	-0.756554	-0.535222	-0.889334	-0.685268	0.817918	0.772003	0.739529	0.982138	0.60038	0.826943	0.851492	0.89039	1.13969	1.1406	0.965823	1.1697	1.16381	0.884595	0.647312	0.97008	1.03133	1.01576	1.0141	0.828892	0.681824	0.794459	0.72035	0.68038	0.619952	0.778813	0.427485	-0.0144416
F	near	-1.106	-1.22133	-0.130779	0.762186	0.123274	-2.52884	-1.92162	-1.38562	-0.331231	-1.00015	-0.991604	-0.749329	-1.02298	0.305505	-1.92803	-2.56231	-1.18943	0.0515501	-0.687587	-1.70638	0.83356	0.721932	0.155216	-0.032221	0.725392	0.983549	1.00756	1.02355	1.498	0.79006	0.724756	0.30057	0.943559	0.0903804	1.17337	0.476192	0.84851	0.780958	0.89418	0.51154	0.723674	1.18998	0.547425	-0.196914	0.501612	0.450182	0.335872	-0.0724941
O	ultrafar	0.117513	-0.752386	-1.11952	-0.192462	-1.14727	-0.447644	-0.58352	-0.357705	-2.31688	0.00895745	-0.137373	-0.723052	-1.27295	-1.17129	-1.3178	-0.947012	-1.04828	-0.387376	-1.41202	-0.70924	0.710031	0.360552	0.476324	0.689211	0.486461	0.673562	0.700843	0.585028	1.39071	0.561843	0.899907	1.98771	1.3142	1.10486	1.80336	1.06	1.73606	1.16283	1.39765	1.58785	0.477099	0.935156	1.23759	1.23779	1.20941	1.14168	0.81952	1.0979
O	ultrafar	0	-2.00627	-0.516814	-1.50651	-0.0903103	-0.184621	-1.60206	0.480725	0	-0.39794	0.20412	0	-1.76937	-2.01428	-1.01222	-0.310967	-1.51347	-1.59276	-0.134069	-0.0271294	0.661411	0.559766	-0.403998	0.17491	-0.448114	0.558793	0.676753	-0.0471721	1.37164	0.42526	0.477442	2.35356	0.687911	1.21858	1.60016	1.47628	1.72886	1.60262	1.35458	1.27716	0.268423	1.23754	1.37781	1.58182	0.686473	1.09855	1.16616	0.528299
O	ultrafar	0.134437	-1.74556	-1.43446	-1.55588	-0.373239	0.132277	-0.733396	0.0186648	-1.90794	-0.577028	0.0394228	-1.19023	-1.2315	-2.63702	-0.369692	-1.3633	-3.34865	-2.84861	-1.29572	-1.08573	0.631147	-0.27168	-0.38103	-0.227207	-1.00165	0.706837	0.740251	0.0543413	1.12794	-0.747239	0.863595	2.3812	0.64652	0.914006	1.7774	1.84626	2.13868	1.63434	1.62737	1.33526	-0.87276	1.47168	1.35307	1.55687	0.52698	1.24124	0.849528	0.366418
O	ultrafar	0.120841	-0.733391	-1.1164	-0.214433	-1.0831	-0.470593	-0.582394	-0.319013	-2.37119	-0.0411254	-0.0793951	-0.758475	-1.24038	-1.22737	-1.24255	-0.97936	-1.01662	-0.356458	-1.34332	-0.722636	0.733089	0.345377	0.53055	0.666875	0.474618	0.71459	0.700714	0.59284	1.32643	0.601448	0.874533	2.05011	1.32054	1.08987	1.82652	1.08731	1.72223	1.13711	1.32787	1.57467	0.544659	0.980541	1.28055	1.23173	1.22489	1.13457	0.819295	1.16954
O	ultrafar	0	-1.98603	-0.549561	-1.47138	-0.176795	-0.127806	-1.69125	0.450355	1	-0.333059	0.137289	1	-1.7273	-1.96025	-1.00271	-0.280362	-1.52502	-1.58609	-0.127068	0.0141548	0.686569	0.638258	-0.421959	0.245504	-0.442378	0.557557	0.713287	-0.0445785	1.32639	0.465564	0.500067	2.38375	0.652717	1.20524	1.57091	1.52882	1.7564	1.66399	1.33903	1.32168	0.213805	1.26661	1.35203	1.62852	0.665783	1.09672	1.20458	0.509685
O	ultrafar	0.156387	-1.73812	-1.47775	-1.49095	-0.361836	0.108681	-0.809409	0.0363796	-1.7589	-0.577289	0.0152186	-1.1704	-1.20127	-2.93819	-0.377198	-1.32852	-3.31982	-2.78621	-1.24376	-1.06504	0.610854	-0.257526	-0.316042	-0.257698	-0.94473	0.663433	0.809735	-0.0343672	1.13119	-0.730031	0.911942	2.43903	0.599529	0.974556	1.75835	1.89767	2.18566	1.64377	1.68953	1.34882	-0.874447	1.44857	1.3439	1.63099	0.597156	1.25388	0.834765	0.444507
O	ultrafar	0.0978635	-0.712329	-1.0739	-0.191026	-1.11434	-0.454304	-0.52168	-0.36116	-2.35687	-0.121213	-0.121672	-0.75189	-1.2486	-1.18521	-1.22061	-0.929183	-1.07029	-0.364588	-1.31835	-0.680295	0.667265	0.3195	0.502763	0.727618	0.455657	0.765492	0.66321	0.634339	1.35817	0.545003	0.83686	2.08117	1.2852	1.10972	1.82478	1.14257	1.66835	1.07171	1.3591	1.56259	0.516635	0.961199	1.28107	1.23434	1.28025	1.10518	0.777882	1.15407
O	ultrafar	0	-2.04001	-0.544921	-1.51324	-0.264498	-0.211853	-1.76069	0.408961	1	-0.415021	0.14704	1	-1.71569	-1.98085	-1.05304	-0.260024	-1.45664	-1.5686	-0.142562	-0.0571367	0.650736	0.57555	-0.414544	0.29246	-0.445408	0.553822	0.697619	-0.0385739	1.34347	0.462274	0.514233	2.39357	0.668268	1.15568	1.56402	1.53106	1.76549	1.67949	1.37148	1.29979	0.206479	1.29492	1.2975	1.54616	0.593875	1.09042	1.17103	0.543774
O	ultrafar	0.215223	-1.70131	-1.39643	-1.51334	-0.303165	0.149172	-0.866083	0.111424	-1.67297	-0.639072	0.0822113	-1.08383	-1.19609	-2.7443	-0.419631	-1.38695	-3.09765	-2.70284	-1.28573	-1.1261	0.563358	-0.288347	-0.34452	-0.33369	-0.971587	0.702529	0.778337	-0.102931	1.07748	-0.658096	0.868837	2.4058	0.566997	1.00199	1.72287	1.92265	2.16427	1.63798	1.64008	1.36323	-0.936911	1.47234	1.38012	1.62314	0.637262	1.22518	0.813165	0.405377
O	ultrafar	0.0570302	-0.685065	-1.12694	-0.116998	-1.10081	-0.50274	-0.559699	-0.412052	-2.33528	-0.11324	-0.15261	-0.736047	-1.28458	-1.23169	-1.17612	-0.990372	-1.14246	-0.37501	-1.2669	-0.689501	0.703489	0.26738	0.433339	0.722578	0.492743	0.775243	0.667208	0.671299	1.38715	0.526175	0.870021	2.11568	1.3054	1.0702	1.89182	1.15454	1.70823	1.04019	1.32173	1.59812	0.50523	1.01059	1.35985	1.30137	1.27264	1.1365	0.726977	1.13442
O	ultrafar	-1	-2.04517	-0.618824	-1.55929	-0.248183	-0.139435	-1.69158	0.410016	-1	-0.332775	0.0847445	-1	-1.69172	-2.06589	-1.11282	-0.194086	-1.483	-1.55716	-0.191681	-0.0702021	0.637971	0.559714	-0.405995	0.368629	-0.481259	0.594611	0.643339	-0.0535494	1.29606	0.466577	0.476346	2.44226	0.672074	1.18432	1.62748	1.52504	1.70952	1.69749	1.33082	1.32658	0.148647	1.36181	1.32295	1.53814	0.536965	1.09382	1.16655	0.555465
O	ultrafar	0.212134	-1.68812	-1.48796	-1.46647	-0.306724	0.193114	-0.842693	0.111928	-1.55211	-0.610943	0.102965	-1.07181	-1.17059	-2.99876	-0.379687	-1.38184	-3.26051	-2.63604	-1.21788	-1.14495	0.526946	-0.308741	-0.326447	-0.333561	-1.00195	0.667659	0.821241	-0.0296618	1.03985	-0.726124	0.90661	2.40632	0.520172	1.03881	1.76277	1.97298	2.14483	1.69017	1.68651	1.36422	-0.933478	1.42912	1.39059	1.57422	0.70628	1.20151	0.809593	0.473053
O	ultrafar	0.0956879	-0.664586	-1.10718	-0.106076	-1.16235	-0.532568	-0.57681	-0.447947	-2.4259	-0.0906527	-0.177339	-0.780598	-1.34642	-1.20849	-1.13858	-1.03873	-1.13039	-0.425709	-1.28803	-0.768043	0.709441	0.244228	0.460252	0.723848	0.542447	0.761777	0.659212	0.663947	1.34879	0.525119	0.805754	2.12982	1.34395	1.09016	1.87704	1.10966	1.69705	1.00087	1.29652	1.66526	0.542959	0.973902	1.33877	1.22978	1.20885	1.17753	0.792964	1.04427
O	ultrafar	0	-2.12139	-0.650287	-1.4941	-0.233567	-0.116013	-1.66086	0.363191	-1	-0.403309	0.0147154	0	-1.64678	-2.08075	-1.10604	-0.206761	-1.4545	-1.52481	-0.178548	-0.026766	0.688363	0.594175	-0.388642	0.308372	-0.532173	0.611165	0.663331	-0.0531405	1.31087	0.434417	0.405269	2.49277	0.617982	1.21223	1.56982	1.55754	1.71093	1.64156	1.27676	1.33025	0.206023	1.4249	1.38526	1.58423	0.480343	1.16236	1.15273	0.501692
O	ultrafar	0.276374	-1.77555	-1.43535	-1.4483	-0.277359	0.260743	-0.824003	0.153638	-1.65653	-0.626177	0.162251	-1.00737	-1.15323	-3.00452	-0.401878	-1.28842	-3.47241	-2.66123	-1.25525	-1.11307	0.494201	-0.321218	-0.353233	-0.384367	-1.00933	0.579088	0.83707	0.107982	0.982234	-0.716066	0.925719	2.40495	0.500449	1.02489	1.80091	2.03427	2.16371	1.67088	1.66193	1.42985	-0.923337	1.46921	1.34286	1.51041	0.673303	1.19582	0.840185	0.432074
O	ultrafar	0.105894	-0.657182	-1.15027	-0.104854	-1.16259	-0.534293	-0.564688	-0.377373	-2.36988	-0.093989	-0.242478	-0.853048	-1.32259	-1.27642	-1.20975	-1.01991	-1.12647	-0.410583	-1.30588	-0.812129	0.714862	0.216457	0.46002	0.679468	0.479076	0.714829	0.62346	0.68953	1.41924	0.555736	0.852982	2.16468	1.38457	1.12265	1.91578	1.09139	1.6675	0.957847	1.28509	1.74147	0.536031	0.967016	1.36806	1.20244	1.21378	1.10418	0.852326	0.992045
O	ultrafar	1	-2.05225	-0.596311	-1.56264	-0.170813	-0.130428	-1.73497	0.315205	1	-0.428456	-0.0190698	0	-1.70255	-2.1423	-1.12673	-0.218062	-1.5013	-1.527	-0.224255	0.0375895	0.710781	0.565364	-0.387239	0.291938	-0.489345	0.59982	0.598284	-0.057349	1.29877	0.434548	0.391113	2.45635	0.60462	1.2238	1.63052	1.59426	1.76198	1.68907	1.28016	1.35775	0.153335	1.35436	1.32513	1.61487	0.473757	1.14956	1.11934	0.480475
O	ultrafar	0.275751	-1.75777	-1.45603	-1.37903	-0.31562	0.25407	-0.789926	0.172352	-1.81077	-0.709748	0.211166	-0.937891	-1.1455	-2.80768	-0.382467	-1.36009	-3.44953	-2.59895	-1.21163	-1.14493	0.453772	-0.22325	-0.346642	-0.302484	-0.971819	0.529248	0.779026	0.208516	1.02515	-0.772315	0.947328	2.39843	0.510734	0.99871	1.81219	2.09522	2.19137	1.63311	1.62077	1.46183	-0.956503	1.50107	1.32975	1.54181	0.600907	1.16782	0.864072	0.487674
O	ultrafar	0.148327	-0.618599	-1.18078	-0.0633678	-1.16706	-0.480628	-0.505614	-0.423667	-2.39015	-0.0417544	-0.253822	-0.771327	-1.30227	-1.26748	-1.12998	-1.04313	-1.10023	-0.492299	-1.27263	-0.847943	0.688544	0.264614	0.43793	0.632077	0.476629	0.772602	0.663966	0.758136	1.39849	0.543356	0.821752	2.18915	1.39666	1.139	1.91246	1.08667	1.64062	0.885357	1.34673	1.75502	0.526212	0.986958	1.40853	1.20144	1.22538	1.13776	0.790721	0.931903
O	ultrafar	0	-2.04388	-0.661011	-1.60442	-0.112383	-0.0833943	-1.75955	0.292061	-1	-0.40263	-0.0545106	0	-1.76869	-2.19282	-1.0857	-0.238703	-1.43139	-1.51365	-0.237135	0.0335472	0.772645	0.557496	-0.45081	0.368447	-0.525954	0.63296	0.54625	-0.0671278	1.33071	0.470609	0.432153	2.48897	0.681188	1.24555	1.6853	1.63005	1.75075	1.76014	1.29071	1.33857	0.109277	1.31797	1.29099	1.65123	0.440923	1.16976	1.15459	0.527862
O	far	-1.32505	-1.07264	-0.718627	-1.10013	-0.596105	-1.05316	-1.05476	-0.779379	-1.18841	-0.665942	-0.774852	-1.47523	-0.502243	0.0728721	-1.44908	-2.40041	-1.07149	0.0881361	0.0349412	-0.194146	0.889442	0.460215	0.812293	0.694727	0.973339	0.914227	0.946518	1.28287	0.750987	1.23878	0.914404	1.40757	1.39426	1.52076	0.567526	1.97665	1.26744	0.632336	0.944559	1.24358	0.606004	0.951588	1.68153	1.32154	1.63111	0.801861	1.14403	0.560423
O	far	-0.39794	-1	0	1	-1.60206	1	-0.39794	-1.5105	-1	-1	0	-1	0	-0.647817	-1	1	-1	-0.271914	0.054356	-0.0980388	0.699081	0.543734	-0.0278813	0.867271	1.01022	0.986507	0.779073	0.990661	1.37197	0.709812	1.1472	0.695622	1.52114	0.944262	1.34938	0.868274	0.858145	1.3799	1.09762	1.11529	1.07642	1.00013	0.623562	1.20809	1.46766	1.35779	1.33821	0.100605
O	far	-0.108019	-2.83766	-2.0414	-1.96324	-2.2176	-0.447921	-1.62662	-0.51679	-0.738971	-0.554823	-1.79389	-0.0313138	-3.37551	-0.676586	-0.875483	-0.755794	-0.0307949	-0.341842	-0.140406	-0.0362663	0.649787	0.55164	0.734614	0.573736	1.42691	1.37093	0.770293	0.645896	1.12329	-0.0787506	0.964239	0.487364	1.67027	1.09591	0.988643	1.2963	1.1383	1.29563	0.880786	1.23721	1.06856	1.28397	-0.0403158	1.19179	1.20642	1.14882	0.724025	1.32629
O	far	-1.29177	-1.0978	-0.730225	-1.111	-0.520735	-1.02249	-1.11777	-0.860506	-1.11628	-0.724651	-0.717804	-1.46542	-0.535303	0.0239257	-1.45076	-2.39239	-1.14521	-0.000786101	-0.0461163	-0.237449	0.919746	0.500368	0.764661	0.68378	0.997159	0.91782	0.9394	1.19976	0.76354	1.21702	0.919747	1.4457	1.43982	1.50323	0.59984	2.00888	1.28703	0.674204	0.978243	1.23006	0.553755	0.893402	1.68753	1.24389	1.61166	0.725786	1.19421	0.497379
O	far	-0.400827	1	-1	0	-1.5762	1	-0.478758	-1.46954	-0.978871	-1.02852	-1	-1.62798	0	-0.697645	-1.03958	1	-0.953046	-0.250103	0.00987717	-0.0656625	0.689712	0.559744	0.0403508	0.905539	1.0108	1.05921	0.827906	0.970144	1.40183	0.712855	1.16512	0.72687	1.57	1.01277	1.36509	0.932803	0.848771	1.36009	1.12825	1.12205	1.08587	1.029	0.565209	1.1728	1.43201	1.36692	1.2923	0.0889616
O	far	-0.808803	-1.76702	-3.32471	-3.46858	-1.33635	-1.28307	-2.30694	-0.441163	-0.635107	-0.559484	-2.31543	-0.906088	-1.76848	-0.569863	-0.600313	-0.602333	-0.776949	-1.16302	-0.458569	-1.66429	-0.0496233	-1.11603	-2.30846	-1.76483	-0.567403	0.793804	-2.57618	-0.254315	-1.30627	-1.32458	-2.53887	0.28487	1.10628	0.651977	-0.687244	0.134038	0.743119	-0.0810577	-1.16597	0.889815	0.14709	0.458024	-0.413712	0.506608	1.00111	0.404478	0.762423	0.761035
O	far	-1.3813	-1.1533	-0.727759	-1.06725	-0.447896	-1.01358	-1.12489	-0.844352	-1.05372	-0.751878	-0.712855	-1.49148	-0.489426	-0.00725681	-1.53455	-2.33959	-1.14432	-0.0403677	-0.0190164	-0.253301	0.891299	0.513708	0.693653	0.650627	1.03289	0.922463	0.952612	1.11005	0.756496	1.1875	0.947388	1.39016	1.44304	1.49777	0.628008	2.00127	1.34012	0.668848	0.970742	1.19164	0.471964	0.943992	1.66987	1.24641	1.64047	0.672067	1.14003	0.472635
O	far	-0.374523	1	0	0	-1.60091	1	-0.440539	-1.41487	-0.983089	-0.973866	1	-1.60175	1	-0.616577	-1.02513	-1	-0.931108	-0.198905	0.0388637	0.0128626	0.642665	0.627394	0.00240428	0.971496	1.02254	1.05854	0.863422	0.934588	1.38263	0.760654	1.08545	0.670987	1.62261	1.03385	1.37393	0.947496	0.82195	1.38905	1.20934	1.13582	1.03465	1.07424	0.622555	1.12911	1.49937	1.36063	1.31619	0.0658453
O	far	-0.817632	-1.85401	-3.36291	-3.42841	-1.29006	-1.26366	-2.34205	-0.393833	-0.670844	-0.493983	-2.35718	-0.913233	-1.71816	-0.570524	-0.547502	-0.541887	-0.852598	-1.18324	-0.528981	-1.60088	-0.0382311	-1.13775	-2.34586	-1.72544	-0.53971	0.76306	-2.51729	-0.309053	-1.30738	-1.35425	-2.58773	0.327063	1.0176	0.560918	-0.668032	0.214402	0.791237	-0.128186	-1.15936	0.81406	0.12765	0.506002	-0.438702	0.445159	0.943163	0.348644	0.776713	0.841189
O	far	-1.3422	-1.08352	-0.761881	-1.05933	-0.451724	-0.946168	-1.13052	-0.862455	-0.986179	-0.840798	-0.757879	-1.43824	-0.449294	0.0370385	-1.55646	-2.30268	-1.10562	-0.0695281	0.00447227	-0.187005	0.867208	0.543683	0.692452	0.639055	1.04928	0.951722	0.920677	1.17935	0.712341	1.23307	0.977867	1.4555	1.39181	1.54625	0.570716	2.04257	1.33526	0.704044	1.02156	1.13295	0.452816	0.952219	1.6068	1.20164	1.63139	0.64917	1.09171	0.485876
O	far	-0.414093	1	-1	1	-1.64632	0	-0.358062	-1.38313	-0.987738	-0.944906	0	-1.55335	1	-0.695122	-1.11631	0	-0.939922	-0.179296	0.000158072	-0.0741795	0.694268	0.579238	0.0377503	0.896588	1.03008	1.05921	0.873049	0.95453	1.31996	0.808742	1.12503	0.644221	1.53789	1.08672	1.42006	0.963141	0.820163	1.35718	1.22	1.1717	1.05823	1.09495	0.611379	1.10546	1.4619	1.30627	1.27153	0.0646473
O	far	-0.785792	-1.91212	-3.36649	-3.39205	-1.27943	-1.19982	-2.29767	-0.472509	-0.613112	-0.496303	-2.38655	-0.977579	-1.65327	-0.546207	-0.523866	-0.583003	-0.799482	-1.20363	-0.528513	-1.5195	-0.0754628	-1.21444	-2.30811	-1.77398	-0.59011	0.816226	-2.57216	-0.326649	-1.38914	-1.32328	-2.51197	0.366805	0.930253	0.514132	-0.667993	0.231251	0.795759	-0.104885	-1.24282	0.816032	0.103183	0.481611	-0.376064	0.484667	0.903227	0.404674	0.793403	0.831191
O	far	-1.41605	-1.09694	-0.762403	-1.0525	-0.539106	-0.962688	-1.12277	-0.867427	-0.971575	-0.865807	-0.787234	-1.49372	-0.461914	0.0707587	-1.61115	-2.28421	-1.11896	-0.0945252	0.00968477	-0.24212	0.82931	0.573635	0.632059	0.641886	1.0024	0.989128	0.965558	1.13741	0.680771	1.26725	0.981913	1.47446	1.42516	1.50871	0.55729	2.00593	1.36419	0.671006	0.959658	1.12325	0.483893	0.988486	1.5824	1.19144	1.63273	0.695375	1.15685	0.513363
O	far	-0.37046	0	-1	-1	-1.62226	-1	-0.35889	-1.31365	-0.98609	-0.984334	0	-1.64264	1	-0.675628	-1.09057	0	-0.967494	-0.142711	-0.0517168	-0.0291532	0.719619	0.58088	-0.00911867	0.827421	1.07795	1.09608	0.814378	0.897788	1.38807	0.789478	1.13832	0.636416	1.52425	1.07957	1.35423	0.990265	0.763562	1.32603	1.22257	1.10244	1.06648	1.09407	0.536214	1.14808	1.39819	1.29883	1.21616	0.0866126
O	far	-0.830478	-1.85556	-3.34331	-3.35026	-1.25426	-1.25926	-2.38285	-0.42777	-0.657003	-0.508649	-2.36923	-0.937771	-1.66626	-0.586474	-0.565208	-0.659198	-0.873596	-1.25026	-0.506924	-1.55159	-0.00893532	-1.24045	-2.23359	-1.82011	-0.591074	0.765482	-2.55074	-0.335747	-1.45146	-1.37014	-2.58118	0.391257	0.98731	0.445172	-0.59513	0.297548	0.841036	-0.0445664	-1.30927	0.859335	0.0466546	0.523403	-0.425966	0.429135	0.822513	0.441929	0.709385	0.740406
O	far	-1.34003	-1.14086	-0.74292	-1.10653	-0.541473	-0.918235	-1.1694	-0.906804	-0.926372	-0.905226	-0.717483	-1.48767	-0.465178	0.0846867	-1.56636	-2.2987	-1.13355	-0.0526364	0.0286826	-0.220109	0.890715	0.565976	0.596503	0.615187	1.05204	1.01863	1.00564	1.07668	0.595874	1.2866	1.00639	1.49092	1.37666	1.55489	0.547416	1.96574	1.30258	0.667556	0.981316	1.12039	0.439862	0.965917	1.55737	1.18749	1.64789	0.765573	1.14992	0.461504
O	far	-0.33725	0	-1	1	-1.61883	1	-0.386845	-1.34638	-0.966764	-1.06584	-1	-1.65172	-1	-0.700365	-1.03022	0	-0.899633	-0.210095	-0.030458	-0.113423	0.671118	0.623611	0.0167081	0.873525	1.08372	1.1664	0.802186	0.895099	1.35728	0.768122	1.21417	0.646044	1.55942	1.093	1.3199	0.94801	0.778118	1.29745	1.25109	1.12968	1.03167	1.138	0.510232	1.09938	1.32724	1.28816	1.23122	0.0459687
O	far	-0.753736	-1.85975	-3.37522	-3.36909	-1.21824	-1.32383	-2.34841	-0.452806	-0.598945	-0.574556	-2.40616	-0.949203	-1.67764	-0.652969	-0.608468	-0.734471	-0.805477	-1.22587	-0.529552	-1.63236	-0.0745815	-1.31861	-2.15503	-1.74825	-0.56728	0.764047	-2.54623	-0.425792	-1.38169	-1.4039	-2.62878	0.409748	0.926268	0.472864	-0.625842	0.280191	0.812564	0.0060925	-1.24047	0.895477	-0.0343702	0.434447	-0.476056	0.422541	0.775736	0.370571	0.770531	0.682029
O	far	-1.42393	-1.13681	-0.700158	-1.05173	-0.478208	-0.995839	-1.15915	-0.853761	-1.01249	-0.84836	-0.692701	-1.42081	-0.422818	0.0555512	-1.61473	-2.30053	-1.19853	-0.049697	0.0703014	-0.308426	0.848982	0.525311	0.567665	0.586965	1.06613	1.01402	1.06067	1.11841	0.605114	1.33128	1.0135	1.44509	1.39064	1.54048	0.4742	1.99254	1.33386	0.627851	0.956236	1.15412	0.47025	0.971183	1.57838	1.16808	1.63231	0.781325	1.09709	0.434281
O	far	-0.336251	1	-1	0	-1.63002	-1	-0.404408	-1.30832	-1.00453	-1.14391	0	-1.62804	-1	-0.622109	-0.998515	-1	-0.948706	-0.173656	-0.107818	-0.110528	0.635999	0.561228	0.0244682	0.811238	0.996949	1.1607	0.791195	0.89945	1.34976	0.71038	1.13527	0.628862	1.5606	1.1328	1.24327	0.941191	0.728836	1.32867	1.22791	1.17401	1.09644	1.13216	0.522256	1.10089	1.26693	1.26273	1.27617	0.0676195
O	near	-0.723017	-1.09304	-1.40057	-0.91741	-0.117497	-1.9538	-1.02643	-1.91259	-0.275214	-0.0809524	-0.737503	-0.532027	-0.39794	-2.00079	-0.865003	-2.21714	0.208746	-0.926341	-0.895009	-1.91008	1.09428	1.28262	0.332202	1.1726	0.456227	0.988734	0.802614	0.95089	1.20459	1.02392	1.16508	0.6987	0.891049	0.374009	0.996157	1.03429	0.761497	1.38526	0.907687	0.441722	0.907575	0.985207	1.09814	-0.0217648	0.333955	0.826106	0.402873	0.452716
O	near	-1.94094	-0.511549	-1.95753	-0.731591	-1.26615	-1.16004	-1.24108	-0.655606	-0.905924	-0.508288	-1.71937	-0.157533	-0.700862	-1.83048	-1.33255	-2.99574	-1.17595	-0.631109	-0.952063	-1.10387	-0.1748	1.63114	0.964544	0.437564	0.72659	0.718835	0.720127	0.865889	0.641276	1.3502	0.787859	1.08067	0.705911	0.220452	1.33335	1.1375	0.856479	0.511276	0.513813	-0.0623994	0.758194	1.5489	1.12469	-0.331798	-0.0836814	0.593739	0.238555	0.647102
O	near	-0.423671	-1.4479	-0.811558	-0.272792	-3.4412	-0.927033	-0.545064	-0.404811	-0.861725	-0.453129	-3.09464	-1.1825	-1.24596	-1.98486	-0.846859	-1.20284	-1.17014	-0.449923	-0.91032	-7.46593	0.7287	1.40456	1.11308	-0.361945	0.832736	1.10462	0.831556	-0.120524	1.1533	1.10415	0.678931	0.979961	1.01948	0.0771407	1.24202	1.50368	1.38038	0.0406379	-0.0347106	-0.870578	1.16512	1.54846	1.091	-0.585702	-0.814842	0.198768	-0.813321	0.818705
O	near	-0.797438	-1.07901	-1.34757	-0.922597	-0.0588656	-1.97571	-1.04264	-1.97569	-0.282304	-0.0629934	-0.787812	-0.481915	-0.327319	-1.92175	-0.843607	-2.16149	0.14466	-0.958294	-0.872074	-1.96462	1.10478	1.32058	0.256724	1.13263	0.488989	0.985711	0.741791	0.999408	1.25235	1.05794	1.12792	0.64872	0.836573	0.361943	0.98551	1.07089	0.82325	1.44496	0.925298	0.419122	0.927297	1.0396	1.08712	0.0136721	0.326508	0.804149	0.414831	0.423442
O	near	-2.00727	-0.545705	-1.92742	-0.658942	-1.22546	-1.098	-1.21984	-0.708812	-0.972762	-0.499446	-1.74887	-0.238649	-0.67803	-1.80737	-1.34289	-3.02537	-1.25172	-0.634134	-0.959319	-1.1065	-0.224803	1.69432	0.990706	0.41987	0.762495	0.748063	0.766695	0.850674	0.565917	1.40644	0.814041	1.0704	0.735297	0.245744	1.36383	1.11874	0.840814	0.495424	0.449454	-0.0194365	0.812283	1.61776	1.0918	-0.344136	-0.0616141	0.672394	0.180341	0.642144
O	near	-0.976537	-1.38233	-1.06027	-0.554711	-2.92297	-1.12431	-1.79141	-1.0028	-0.761282	-0.750697	-3.03027	-1.31809	-3.04698	-5.28303	-0.810372	-2.04533	-1.77535	-2.20519	-1.94772	-3.09532	0.375494	1.11541	0.429038	0.0253503	0.132279	0.593197	0.0272175	-0.0197177	0.346797	-0.933297	0.0183466	0.893116	-1.16399	-0.276889	-0.26658	0.366559	0.381377	-2.43955	-0.653732	-1.14612	-0.58595	-2.4303	-0.941811	-0.974698	-0.959925	-2.26695	-2.27185	-0.394917
O	near	-0.820946	-1.10894	-1.32984	-0.970789	-0.13022	-2.00487	-1.08044	-2.0494	-0.294961	-0.0494161	-0.83602	-0.426741	-0.277642	-1.88414	-0.781209	-2.12782	0.152495	-1.04668	-0.876259	-1.91462	1.09465	1.28957	0.178213	1.13356	0.500076	0.956355	0.741947	0.987156	1.26702	1.07373	1.05655	0.672714	0.880969	0.372193	1.00998	1.07222	0.873331	1.36719	0.969895	0.417674	0.844003	1.11181	1.12262	-0.0386732	0.319609	0.784219	0.348722	0.409821
O	near	-2.02149	-0.488348	-2.0033	-0.694954	-1.19246	-1.0668	-1.29522	-0.793882	-0.919974	-0.449266	-1.73964	-0.241668	-0.694154	-1.86458	-1.32717	-3.09546	-1.20262	-0.661687	-1.04886	-1.09526	-0.259188	1.64746	0.992104	0.496523	0.812686	0.703612	0.700611	0.855147	0.564219	1.47266	0.865029	1.10511	0.798404	0.285267	1.33441	1.11978	0.870673	0.468688	0.447173	0.00550999	0.867783	1.62365	1.13643	-0.39288	-0.0928963	0.646349	0.145775	0.649977
O	near	-0.930183	-1.41956	-0.998865	-0.555462	-2.91202	-1.17349	-1.74895	-1.04344	-0.710806	-0.812447	-2.97075	-1.25218	-3.06477	-5.36877	-0.78594	-2.0745	-1.70029	-2.18849	-2.00502	-3.10606	0.294065	1.18129	0.42916	-0.0323399	0.0755044	0.558116	0.0914484	-0.107446	0.360789	-0.95861	0.062732	0.953023	-1.10573	-0.250986	-0.329164	0.300991	0.410791	-2.42306	-0.614666	-1.07281	-0.600313	-2.41762	-0.886901	-0.967691	-0.926452	-2.31187	-2.3412	-0.405587
O	near	-0.882262	-1.03544	-1.28192	-0.963625	-0.12581	-2.08908	-1.10915	-1.98954	-0.243258	-0.00255646	-0.787489	-0.476672	-0.245802	-1.90493	-0.794186	-2.16997	0.0916938	-1.04832	-0.834271	-1.93221	1.07613	1.26214	0.215168	1.07851	0.514009	0.962778	0.70674	1.03478	1.22683	1.0691	1.05201	0.731557	0.865953	0.306333	0.954541	1.02541	0.849293	1.35993	0.94031	0.366368	0.913199	1.18354	1.13245	-0.0599559	0.354131	0.843726	0.304485	0.427584
O	near	-2.03802	-0.436241	-2.08289	-0.691706	-1.25146	-1.13864	-1.22294	-0.807675	-0.926797	-0.475768	-1.77436	-0.250029	-0.737814	-1.82644	-1.32866	-3.15175	-1.19168	-0.700206	-1.05775	-1.0877	-0.248428	1.61989	1.01155	0.523252	0.788603	0.773722	0.758376	0.87664	0.513143	1.51022	0.845095	1.10447	0.774826	0.260329	1.37968	1.13133	0.847481	0.444088	0.452053	0.0320294	0.935138	1.63944	1.16484	-0.331725	-0.0333146	0.662005	0.168103	0.667091
O	near	-0.898973	-1.3442	-0.993241	-0.614815	-2.96253	-1.1394	-1.82511	-1.133	-0.743756	-0.729711	-2.98929	-1.20325	-3.14387	-5.3533	-0.864285	-2.16551	-1.72216	-2.19778	-1.98725	-3.16643	0.210865	1.19615	0.380187	0.0398198	0.0807417	0.529922	0.000667995	-0.0743043	0.269983	-0.941005	0.0633449	0.973277	-1.09177	-0.297992	-0.263081	0.238472	0.323559	-2.342	-0.558999	-1.07774	-0.56481	-2.40405	-0.928334	-0.908714	-0.891027	-2.3843	-2.32988	-0.335473
O	near	-0.825744	-1.11472	-1.3661	-1.05249	-0.194221	-2.08596	-1.16359	-1.93587	-0.251981	-0.0713918	-0.718526	-0.4872	-0.235833	-1.83434	-0.805556	-2.1387	0.112187	-1.01256	-0.78145	-1.97756	1.1433	1.29291	0.218967	1.03531	0.525666	0.992549	0.721152	0.980653	1.18633	1.05169	1.09841	0.759654	0.923346	0.314151	0.942891	1.08335	0.813331	1.31815	0.983191	0.383875	0.945633	1.11495	1.05585	-0.0466908	0.303952	0.858877	0.310882	0.368776
O	near	-2.05714	-0.432568	-2.15796	-0.636259	-1.30624	-1.08517	-1.22121	-0.871827	-0.907249	-0.464404	-1.69303	-0.219782	-0.67896	-1.81111	-1.34847	-3.10126	-1.14111	-0.651669	-0.98471	-1.07112	-0.309295	1.54773	0.952532	0.537988	0.721447	0.717609	0.696048	0.900553	0.466292	1.4736	0.787188	1.04115	0.761659	0.20308	1.40949	1.10421	0.857207	0.478967	0.454375	0.048682	0.904726	1.63544	1.11732	-0.313483	0.00850942	0.641456	0.183055	0.631116
O	near	-0.919005	-1.32464	-0.934238	-0.551378	-2.97737	-1.09635	-1.88317	-1.0656	-0.810815	-0.650374	-2.92742	-1.23208	-3.17035	-5.30632	-0.851665	-2.17748	-1.81327	-2.22029	-2.04831	-3.11644	0.181188	1.25153	0.398355	0.0517795	0.15408	0.589815	-0.00207719	-0.117658	0.25323	-0.897815	0.118478	0.99171	-1.1258	-0.216988	-0.256242	0.205973	0.343454	-2.40064	-0.586196	-1.09333	-0.551128	-2.48738	-0.946151	-0.840643	-0.976438	-2.37173	-2.38613	-0.322492
O	near	-0.787553	-1.10749	-1.40148	-1.00203	-0.169709	-2.05656	-1.10482	-1.85936	-0.210662	-0.0564517	-0.714243	-0.525244	-0.209551	-1.87771	-0.772242	-2.15314	0.154934	-0.968774	-0.709953	-1.967	1.10835	1.32957	0.203343	1.0121	0.526664	0.94335	0.678177	1.03767	1.13323	1.03587	1.10819	0.737038	0.892803	0.267279	0.933301	1.14485	0.862422	1.33758	1.02934	0.447148	1.00008	1.06861	1.02644	0.0114777	0.274108	0.776263	0.350973	0.290725
O	near	-2.0658	-0.439326	-2.19576	-0.675822	-1.36615	-1.09262	-1.21734	-0.817293	-0.897271	-0.453008	-1.63376	-0.25831	-0.748699	-1.86087	-1.35578	-3.12765	-1.16306	-0.605796	-1.0469	-1.12474	-0.241494	1.54372	0.997484	0.588317	0.724057	0.760468	0.761254	0.957006	0.448799	1.47988	0.860723	1.00566	0.737196	0.13608	1.45059	1.16939	0.821785	0.505716	0.434405	0.083115	0.959099	1.62341	1.1249	-0.352502	-0.0299609	0.617666	0.223834	0.583697
O	near	-0.889145	-1.2633	-0.963453	-0.637622	-3.05016	-1.17756	-1.85918	-1.11622	-0.77749	-0.710273	-2.96036	-1.16272	-3.192	-5.3535	-0.909641	-2.10273	-1.90064	-2.2414	-1.9961	-3.13488	0.197797	1.2293	0.469808	0.11246	0.223879	0.509731	0.0414905	-0.0373767	0.211409	-0.83251	0.11685	0.924719	-1.1085	-0.147172	-0.304895	0.242816	0.413667	-2.39112	-0.608451	-1.17602	-0.541077	-2.40971	-0.890716	-0.837267	-0.905414	-2.37545	-2.35621	-0.339505
O	near	-0.72931	-1.07541	-1.45752	-0.951753	-0.180465	-2.05701	-1.02412	-1.92741	-0.286144	-0.0608282	-0.667739	-0.494268	-0.255683	-1.85734	-0.798848	-2.16623	0.1397	-1.04276	-0.678679	-1.99041	1.05662	1.31601	0.233031	1.02917	0.584154	0.915383	0.699437	0.96635	1.20746	1.00111	1.13438	0.775952	0.962033	0.297332	0.97822	1.12618	0.890881	1.32604	1.07595	0.478102	1.00371	1.08475	1.02289	-0.0148669	0.278711	0.689665	0.371953	0.245922
O	near	-2.04004	-0.377441	-2.204	-0.661763	-1.30982	-1.02901	-1.19972	-0.808148	-0.893581	-0.392573	-1.63728	-0.286895	-0.753875	-1.94674	-1.39732	-3.06447	-1.10567	-0.644516	-1.06142	-1.12869	-0.330952	1.5445	0.947296	0.660198	0.724123	0.751785	0.775251	0.975344	0.503688	1.55504	0.884414	0.976958	0.685137	0.192366	1.41001	1.18616	0.819696	0.429146	0.430004	0.146248	0.957302	1.58726	1.07923	-0.322694	-0.0208238	0.567662	0.232528	0.622414
T	ultrafar	-0.118675	-0.631846	-0.259356	-1.32564	-0.985148	-1.10849	-0.204003	-0.906121	-1.79634	-0.152089	-1.40684	-0.647144	-0.996113	-0.623845	-1.04415	-0.805108	-0.972894	0.40967	-0.981602	-0.5117	0.653344	0.416454	0.910627	0.53486	0.899952	0.529725	0.475176	0.823883	0.194902	1.42221	0.657558	1.71621	1.42463	1.1841	1.5945	1.08362	1.525	1.48471	1.34593	1.59441	0.900525	1.18147	1.31168	1.12763	1.11677	0.954403	0.659071	0.908682
T	ultrafar	-0.346471	-1.92935	-1.84523	-1	-0.20412	-0.248179	0.20412	-0.20412	-1	-0.39794	-1.60206	-1	-1.35622	-1.12132	-1.01182	-2.03438	-3.15584	-1.28183	-1.92864	-1.14282	0.546331	0.296163	-0.0988734	0.625866	-0.0914695	0.574926	0.703311	0.335926	1.13037	0.30327	0.824654	2.05034	0.735602	1.52989	1.77018	1.33064	2.0458	1.46908	1.38291	1.19584	0.133396	1.02405	1.74796	1.25435	0.641997	1.13502	1.22911	0.909362
T	ultrafar	0.089026	-1.57137	-1.28862	-1.37357	-0.386185	0.0889513	-0.705868	-0.0225585	-1.80334	-0.553521	-0.0164413	-1.10437	-1.21337	-2.16764	-0.401931	-1.23185	-2.47887	-1.81976	-1.20908	-1.01122	0.648869	-0.124821	-1.05266	-0.0592246	-2.81127	0.705004	0.733909	0.211771	1.12489	-3.03731	0.877823	2.32708	0.735017	0.954872	1.75444	1.78933	2.08894	1.60625	1.60555	1.33532	-0.382733	1.44302	1.35054	1.52204	0.623695	1.22304	0.859684	0.458843
T	ultrafar	-0.147378	-0.671036	-0.209039	-1.3689	-1.02712	-1.13218	-0.215738	-0.915531	-1.7632	-0.105757	-1.48229	-0.686757	-1.04724	-0.665499	-1.05666	-0.873245	-0.914876	0.376507	-0.98707	-0.517161	0.608787	0.389634	0.857207	0.569131	0.956981	0.471812	0.495881	0.745822	0.257098	1.4134	0.64166	1.72017	1.42512	1.19561	1.6273	1.06648	1.55955	1.50423	1.33314	1.63636	0.886404	1.1819	1.31331	1.17745	1.09519	1.00531	0.676493	0.966286
T	ultrafar	-0.304794	-2.01053	-1.87994	-1.02234	-0.230228	-0.311946	0.223575	-0.290514	-0.96941	-0.467845	-1.5682	-1.0799	-1.27901	-1.18457	-1.00356	-2.00481	-3.15974	-1.2912	-1.98641	-1.17283	0.548686	0.342662	-0.147243	0.586625	-0.118013	0.595993	0.670698	0.258496	1.14026	0.338863	0.887718	2.01568	0.692204	1.52527	1.74236	1.36832	2.08303	1.42545	1.31933	1.26442	0.194492	1.06696	1.75452	1.29451	0.635455	1.08866	1.2307	0.872523
T	ultrafar	0.123056	-1.55096	-1.22427	-1.32073	-0.3548	0.105008	-0.707345	0.0138903	-1.90386	-0.616538	-0.037029	-1.12326	-1.15304	-2.29263	-0.444949	-1.31769	-2.47227	-1.87918	-1.24278	-0.980328	0.677024	-0.207145	-1.08675	-0.102916	-2.7293	0.731407	0.679381	0.244207	1.18286	-2.94132	0.894215	2.28925	0.716494	0.940986	1.77985	1.72946	2.10003	1.63738	1.62397	1.35709	-0.376002	1.47171	1.29656	1.57567	0.562151	1.20991	0.85638	0.509212
T	ultrafar	-0.206968	-0.622572	-0.212306	-1.29504	-0.97556	-1.1642	-0.226004	-0.8983	-1.711	-0.165086	-1.46688	-0.673063	-0.997833	-0.661497	-0.986222	-0.87795	-0.926578	0.318133	-1.04571	-0.462595	0.63174	0.419379	0.824725	0.622227	0.934274	0.49827	0.503292	0.780358	0.298054	1.42164	0.590799	1.72396	1.40962	1.21745	1.55234	1.09447	1.59083	1.53229	1.2761	1.69302	0.890352	1.22827	1.2787	1.24838	1.11081	1.00331	0.629974	0.882376
T	ultrafar	-0.372824	-1.95604	-1.90734	-1.07488	-0.235778	-0.320133	0.249972	-0.270195	-0.980457	-0.428915	-1.61447	-1.04062	-1.28402	-1.18386	-0.951416	-1.98075	-3.17796	-1.28425	-1.9264	-1.17395	0.611339	0.354524	-0.116294	0.643769	-0.120114	0.537868	0.716531	0.290589	1.13812	0.333515	0.930631	1.99816	0.69673	1.54579	1.76714	1.36001	2.05661	1.41778	1.237	1.23216	0.226384	1.09061	1.82935	1.26916	0.656996	1.08517	1.27214	0.934874
T	ultrafar	0.0777188	-1.53854	-1.19017	-1.26898	-0.369628	0.0580849	-0.686426	0.0517726	-1.8558	-0.696753	-0.0844208	-1.21767	-1.10844	-2.26331	-0.443196	-1.35288	-2.55342	-1.91542	-1.2282	-0.967119	0.660775	-0.204154	-1.13444	-0.129142	-2.71244	0.771356	0.591059	0.244187	1.10498	-3.22689	0.942477	2.25068	0.727828	0.982547	1.84936	1.74105	2.16001	1.59688	1.62358	1.33027	-0.416251	1.45686	1.24143	1.49084	0.614054	1.17198	0.902136	0.486974
T	ultrafar	-0.164312	-0.607292	-0.195387	-1.30044	-0.987275	-1.14415	-0.189487	-0.875674	-1.77193	-0.21696	-1.50626	-0.64997	-0.964441	-0.686687	-0.957828	-0.924077	-0.963796	0.273602	-1.12358	-0.426572	0.615415	0.436405	0.863449	0.555718	0.943534	0.504487	0.564929	0.789435	0.323184	1.42046	0.562449	1.76977	1.4487	1.25573	1.60483	1.12483	1.55927	1.52024	1.28393	1.72368	0.871807	1.27977	1.30137	1.19816	1.18463	1.01872	0.587714	0.852677
T	ultrafar	-0.322548	-1.90208	-1.86083	-1.08523	-0.185879	-0.270584	0.245914	-0.29158	-0.94364	-0.396587	-1.58814	-1.0617	-1.33482	-1.17684	-0.989299	-1.95583	-3.16525	-1.36278	-1.95208	-1.23008	0.521652	0.379038	-0.084783	0.569336	-0.0682837	0.502813	0.768944	0.279374	1.13382	0.357302	0.967769	2.00259	0.631025	1.54776	1.8438	1.35046	2.06833	1.49149	1.17171	1.30928	0.138853	1.13404	1.77659	1.34921	0.682984	1.01471	1.25753	0.940086
T	ultrafar	0.117335	-1.57482	-1.18726	-1.26124	-0.305833	0.0966326	-0.690497	0.103086	-1.74682	-0.744716	-0.123071	-1.24377	-1.04118	-2.43742	-0.518242	-1.37886	-2.70029	-1.87412	-1.25362	-0.941008	0.699291	-0.28733	-1.13672	-0.120789	-2.6267	0.786485	0.579442	0.153869	1.16258	-3.28536	0.991711	2.20445	0.782629	0.93668	1.83037	1.68315	2.14209	1.60653	1.67731	1.35453	-0.470505	1.50172	1.22529	1.50808	0.551244	1.21599	0.935973	0.46699
T	ultrafar	-0.20596	-0.607542	-0.242837	-1.37516	-1.05224	-1.09815	-0.243397	-0.904152	-1.84423	-0.287913	-1.53831	-0.616919	-0.986614	-0.622395	-0.949471	-0.932521	-0.913555	0.246371	-1.13663	-0.443935	0.632708	0.463527	0.889045	0.546576	0.892721	0.554616	0.616954	0.812762	0.258188	1.47363	0.568386	1.68564	1.40329	1.2501	1.57216	1.04883	1.56679	1.55409	1.23889	1.70782	0.807035	1.33343	1.31006	1.17434	1.21495	1.0143	0.587279	0.786033
T	ultrafar	-0.275539	-1.82498	-1.78596	-1.15843	-0.11376	-0.29037	0.247733	-0.225148	-0.981024	-0.425788	-1.54135	-1.02656	-1.39278	-1.22994	-1.06701	-1.88883	-3.19917	-1.39028	-1.89236	-1.22881	0.549303	0.447572	-0.057459	0.637111	-0.0153527	0.460265	0.75524	0.272557	1.0892	0.356216	1.02032	2.01804	0.602027	1.57251	1.88228	1.36622	2.07071	1.51399	1.23184	1.25365	0.189749	1.14004	1.77266	1.40579	0.668989	1.00878	1.2313	0.894117
T	ultrafar	0.111944	-1.51126	-1.14013	-1.3067	-0.340317	0.0745367	-0.746779	0.0991467	-1.74585	-0.762276	-0.100415	-1.34559	-1.00807	-2.38852	-0.576287	-1.45867	-2.72598	-1.82407	-1.19251	-1.01424	0.667264	-0.119736	-1.12058	-0.102279	-2.54152	0.838084	0.617338	0.130518	1.13592	-3.34891	1.02023	2.15781	0.742203	0.953892	1.81043	1.71362	2.17266	1.58031	1.71424	1.41398	-0.430217	1.52536	1.28511	1.55119	0.5437	1.20028	0.933903	0.482334
T	ultrafar	-0.13099	-0.558191	-0.288272	-1.44622	-1.00813	-1.14339	-0.221687	-0.947165	-1.7864	-0.301909	-1.5877	-0.6717	-1.03309	-0.640155	-0.969223	-0.936678	-0.905171	0.211882	-1.11394	-0.441315	0.639034	0.435948	0.94914	0.507545	0.910376	0.563307	0.624334	0.829285	0.167827	1.43901	0.567204	1.66811	1.42381	1.28659	1.50669	1.11497	1.6044	1.54226	1.29257	1.71811	0.782862	1.30636	1.30578	1.16382	1.18021	1.06722	0.535853	0.726607
T	ultrafar	-0.224502	-1.75058	-1.80317	-1.16316	-0.173916	-0.223298	0.295828	-0.299777	-1.07097	-0.443093	-1.56805	-1.09356	-1.34912	-1.28219	-1.08571	-1.8747	-3.14484	-1.37333	-1.96278	-1.20517	0.540873	0.374408	-0.036112	0.552062	-0.0642313	0.450512	0.729997	0.241204	1.0288	0.359082	0.947046	2.03513	0.62509	1.62569	1.96267	1.39666	1.98782	1.45111	1.27841	1.25864	0.16863	1.16678	1.77915	1.37246	0.716844	1.043	1.25104	0.863427
T	ultrafar	0.0987211	-1.46449	-1.12579	-1.35961	-0.278035	0.11102	-0.732334	0.13681	-1.6154	-0.724003	-0.139002	-1.41761	-1.00314	-2.38808	-0.510662	-1.5234	-2.7927	-1.87711	-1.23931	-1.0498	0.660375	-0.143925	-1.1525	-0.173804	-2.64198	0.810167	0.693329	0.134836	1.1413	-4.14321	1.02404	2.21825	0.675246	0.927379	1.79367	1.76876	2.1507	1.58507	1.7085	1.4207	-0.443878	1.57695	1.29759	1.48296	0.482391	1.22232	0.934264	0.464097
T	ultrafar	-0.177655	-0.557488	-0.276595	-1.47782	-1.0604	-1.10198	-0.203998	-0.937865	-1.85195	-0.246937	-1.57331	-0.720283	-1.02216	-0.6031	-0.993926	-0.952474	-0.913606	0.270646	-1.12191	-0.500237	0.647086	0.405278	0.98154	0.569691	0.836436	0.5417	0.560627	0.79736	0.116596	1.41888	0.615216	1.63472	1.38988	1.20796	1.56876	1.06739	1.57259	1.58349	1.3422	1.69361	0.722515	1.23649	1.28771	1.23964	1.18936	1.07632	0.612052	0.664784
T	ultrafar	-0.176431	-1.80533	-1.81838	-1.18847	-0.19413	-0.177094	0.284708	-0.294624	-1.0967	-0.415291	-1.5254	-1.04369	-1.36142	-1.2655	-1.09639	-1.83008	-3.09125	-1.41016	-1.99457	-1.1433	0.607254	0.304844	0.021273	0.543764	-0.0444122	0.426797	0.749049	0.210212	1.04016	0.428934	0.913691	2.0734	0.612317	1.57338	2.02536	1.32218	2.00192	1.40415	1.28902	1.25851	0.152567	1.19793	1.76342	1.34652	0.709558	1.05645	1.31235	0.917803
T	far	-0.681344	-0.924724	-0.823469	-0.360738	-0.24288	-0.543753	-1.23596	-0.701491	-0.872351	-0.119318	-0.014742	-1.64861	-0.152333	-1.34515	-1.4455	-2.43442	-0.837876	-1.19486	-0.858561	0.301297	1.08302	0.649737	0.278568	0.794241	0.715699	1.3807	1.32346	0.951497	1.22134	0.79707	1.323	1.18975	1.69269	1.36688	1.51473	1.03872	1.54818	1.20705	1.27737	0.7346	0.70041	0.891718	1.1253	1.39227	1.36772	1.31596	1.05759	0.831572
T	far	-1	0	0.0881361	1	0.0881361	0	0	-1.65599	-1	0.20412	-1.60206	0.625827	-1	-0.39794	-0.39794	-0.39794	-1	-1.01684	0.140476	0.00195112	1.28717	0.410396	1.03928	1.03179	0.919516	1.50485	-0.00884687	0.583192	1.36499	0.502464	1.12605	0.441141	1.41376	1.27559	0.839725	0.752188	1.3153	0.744755	0.458775	1.005	0.990581	1.34563	0.421398	0.568575	1.04072	1.28166	1.10721	0.0453638
T	far	-0.172841	-2.22128	-1.78907	-2.65306	-1.72611	-0.459239	-1.54126	-0.544099	-0.731689	-0.527411	-3.62023	-0.0931244	-2.29778	-0.67263	-0.891478	-0.758386	-0.103694	-0.365281	-0.151189	-0.0274806	0.700798	0.580858	0.740373	0.62827	1.3783	1.3452	0.812702	0.720747	1.13537	0.166607	1.00495	0.599395	1.65344	1.12516	1.00799	1.29861	1.16901	1.27751	0.899761	1.21737	1.05379	1.2495	0.247968	1.18731	1.22879	1.15681	0.764185	1.27381
T	far	-0.675304	-0.929576	-0.764342	-0.317379	-0.22936	-0.512482	-1.2697	-0.701182	-0.926062	-0.121458	-0.00509154	-1.62582	-0.118987	-1.41416	-1.47284	-2.38033	-0.877207	-1.14536	-0.79284	0.262851	1.09959	0.589043	0.263895	0.848269	0.713524	1.45235	1.26416	1.00225	1.23991	0.830526	1.37427	1.21284	1.66079	1.29268	1.56833	1.03274	1.50661	1.18424	1.23578	0.775673	0.683863	0.923619	1.07416	1.38813	1.35005	1.31664	1.0748	0.788329
T	far	-1	1	0.103922	0	0.0692777	1	-1	-1.66311	-1.06751	0.267936	-1.65568	0.649597	-0.985	-0.390565	-0.412075	-0.362497	-1.00547	-1.04187	0.161954	0.0166031	1.34886	0.355829	1.08794	1.08961	0.884706	1.52702	-0.0401471	0.560908	1.29852	0.563314	1.04961	0.455757	1.44359	1.27397	0.795945	0.724163	1.39393	0.668644	0.396072	1.07186	0.985065	1.36479	0.442155	0.497095	1.10999	1.326	1.1689	-0.00671593
T	far	-0.738508	-1.73861	-4.57835	-4.25861	-1.44293	-1.22027	-2.27988	-0.402193	-0.702663	-0.61375	-5.36179	-0.878266	-1.63109	-0.604081	-0.665609	-0.767802	-0.924666	-1.1006	-0.478713	-1.53754	-0.111397	-1.42322	-5.62764	-1.42529	-0.524752	0.735305	-6.32091	-0.207676	-1.09343	-1.19543	-2.34838	0.399157	1.02967	0.626869	-0.530904	0.17845	0.600179	-0.0175074	-2.83721	0.896519	0.235647	0.532085	-0.216021	0.532527	1.05953	0.494724	0.661584	0.71311
T	far	-0.666609	-0.941442	-0.754336	-0.326221	-0.274862	-0.43712	-1.21292	-0.669961	-0.894303	-0.200037	-0.0694517	-1.60782	-0.0471806	-1.40037	-1.42833	-2.36834	-0.865293	-1.23454	-0.785814	0.310861	1.16596	0.643611	0.207291	0.805979	0.688581	1.48154	1.26774	1.03374	1.2197	0.858166	1.43105	1.23159	1.58755	1.2311	1.52115	0.998158	1.44275	1.16389	1.24875	0.741244	0.700805	0.946936	1.09397	1.38331	1.28863	1.26411	1.09618	0.791464
T	far	-1	-1	0.0235	-1	0.146911	1	0	-1.75169	-1.01343	0.264898	-1.66308	0.639919	-1.07219	-0.376496	-0.385859	-0.379285	-0.952872	-1.09827	0.197129	-0.0671223	1.39391	0.382076	1.13454	1.02998	0.958268	1.57229	-0.103442	0.511005	1.22038	0.519228	1.07173	0.454942	1.48981	1.28254	0.829283	0.720627	1.40746	0.69809	0.465904	1.07191	0.963529	1.34731	0.354782	0.434539	1.16748	1.29367	1.11442	-0.0513003
T	far	-0.659645	-1.71735	-4.58562	-4.31394	-1.45963	-1.30177	-2.24362	-0.449853	-0.748797	-0.578419	-5.35015	-0.867554	-1.67085	-0.680795	-0.629433	-0.817609	-0.855373	-1.11209	-0.436823	-1.53807	-0.0960342	-1.38176	-5.55498	-1.47599	-0.502499	0.685825	-6.29479	-0.263756	-1.16023	-1.28671	-2.30911	0.31819	1.02282	0.697903	-0.480519	0.211838	0.591332	-0.00531371	-2.81019	0.89253	0.277572	0.594115	-0.144426	0.472273	1.10343	0.434736	0.606157	0.718731
T	far	-0.675395	-0.948804	-0.775246	-0.29041	-0.241128	-0.39936	-1.23409	-0.677866	-0.944334	-0.236768	-0.11237	-1.6767	-0.0679354	-1.32335	-1.43456	-2.3316	-0.908531	-1.18551	-0.712216	0.304661	1.13142	0.702404	0.238061	0.774138	0.733122	1.41942	1.34226	1.04496	1.19054	0.894622	1.37472	1.1913	1.55914	1.1687	1.58647	1.0348	1.38061	1.14464	1.18224	0.795292	0.694039	0.960857	1.10653	1.32147	1.30513	1.22827	1.14208	0.72812
T	far	0	1	0.101231	1	0.0656091	-1	1	-1.69433	-1.08226	0.26689	-1.66631	0.681791	-1.07037	-0.458764	-0.344303	-0.356563	-0.876675	-1.02421	0.197063	-0.114678	1.32674	0.382585	1.14462	0.9618	1.03807	1.53178	-0.175382	0.439541	1.23856	0.531469	0.999537	0.47029	1.5146	1.24757	0.772759	0.789977	1.42532	0.672672	0.386391	1.0833	0.978411	1.39582	0.313632	0.456747	1.23098	1.22474	1.10442	-0.0145775
T	far	-0.628773	-1.71802	-4.59448	-4.34962	-1.52509	-1.26506	-2.22921	-0.540222	-0.793209	-0.640948	-5.37718	-0.934171	-1.67299	-0.654958	-0.617774	-0.803495	-0.879078	-1.07826	-0.429478	-1.60001	-0.116961	-1.41332	-5.55946	-1.54726	-0.580877	0.666701	-6.33445	-0.27556	-1.09866	-1.22614	-2.39889	0.341883	1.06694	0.641458	-0.543269	0.281524	0.552187	0.0618642	-2.85374	0.829882	0.313153	0.617672	-0.0932685	0.553473	1.17584	0.434415	0.53757	0.679366
T	far	-0.726451	-0.971433	-0.756621	-0.272212	-0.261255	-0.408948	-1.22259	-0.656675	-0.95414	-0.295911	-0.146228	-1.64875	-0.1354	-1.32028	-1.46354	-2.30607	-0.93957	-1.21433	-0.741172	0.25813	1.10137	0.740331	0.311835	0.739139	0.792591	1.45265	1.35088	0.960176	1.1446	0.937286	1.39955	1.21765	1.5376	1.17644	1.63579	1.03463	1.41751	1.1183	1.21286	0.83673	0.645238	0.977527	1.06094	1.34938	1.23893	1.2749	1.10269	0.736003
T	far	1	-1	0.179788	-1	0.00856743	1	1	-1.62131	-1.09908	0.259854	-1.63324	0.636088	-1.05034	-0.415278	-0.295858	-0.329969	-0.830096	-1.10161	0.210954	-0.124485	1.2804	0.459988	1.14928	0.960387	1.05833	1.54278	-0.143703	0.459077	1.24366	0.520716	0.981789	0.503659	1.49004	1.27272	0.841789	0.772017	1.44737	0.663536	0.435474	1.12188	1.00742	1.43152	0.316603	0.514584	1.20275	1.23934	1.1321	-0.054348
T	far	-0.695453	-1.73569	-4.55586	-4.29521	-1.47866	-1.27543	-2.27332	-0.493357	-0.852362	-0.648632	-5.4595	-0.996592	-1.6348	-0.66798	-0.55286	-0.849487	-0.88526	-1.10507	-0.469343	-1.58712	-0.0533327	-1.4858	-5.59553	-1.58296	-0.574238	0.670204	-6.39926	-0.235977	-1.09849	-1.30506	-2.39163	0.253055	1.08849	0.551336	-0.498844	0.274395	0.48245	0.058747	-2.80694	0.744192	0.384197	0.620308	-0.0937234	0.591841	1.10386	0.376276	0.531506	0.75303
T	far	-0.753359	-0.932857	-0.762816	-0.32538	-0.288731	-0.411481	-1.24978	-0.66655	-0.953353	-0.277036	-0.173414	-1.70391	-0.156336	-1.34509	-1.51862	-2.24041	-0.872176	-1.25057	-0.818967	0.239511	1.08225	0.722656	0.288185	0.774278	0.77703	1.50026	1.34663	0.990723	1.09277	0.937909	1.46827	1.22313	1.47579	1.12122	1.61397	1.00816	1.46137	1.06581	1.27981	0.854209	0.660365	0.979517	1.0936	1.31765	1.313	1.28737	1.08189	0.799347
T	far	0	1	0.214865	-1	0.05288	0	-1	-1.70488	-1.05122	0.301646	-1.65564	0.632645	-1.0973	-0.500646	-0.335528	-0.267081	-0.844277	-1.1563	0.208402	-0.200769	1.32547	0.455819	1.16813	0.87597	1.02575	1.5206	-0.208595	0.413021	1.2026	0.541286	1.00422	0.449348	1.50783	1.23374	0.852489	0.736004	1.4431	0.672623	0.424178	1.1029	1.00201	1.38847	0.365202	0.513887	1.15622	1.17865	1.18225	-0.00728869
T	far	-0.615824	-1.67004	-4.59543	-4.34217	-1.48846	-1.28886	-2.23455	-0.569667	-0.796722	-0.707517	-5.39747	-1.03366	-1.56772	-0.634486	-0.561642	-0.773632	-0.947575	-1.14053	-0.400359	-1.53319	-0.0374889	-1.43347	-5.53455	-1.56884	-0.514124	0.69403	-6.41405	-0.255411	-1.06646	-1.23761	-2.36546	0.215651	1.11052	0.515397	-0.496644	0.24702	0.449019	0.0338971	-2.74423	0.684866	0.409391	0.560344	-0.114413	0.634008	1.05033	0.288023	0.495411	0.676186
T	far	-0.71308	-0.928839	-0.746322	-0.36809	-0.307633	-0.391412	-1.25382	-0.700704	-0.886948	-0.23572	-0.175762	-1.68036	-0.241597	-1.38422	-1.60056	-2.25929	-0.893697	-1.1953	-0.897313	0.245181	1.03435	0.679021	0.298607	0.752379	0.788365	1.57767	1.30281	1.06439	1.02721	0.903138	1.40016	1.21143	1.43114	1.16246	1.54777	1.07548	1.42766	1.08285	1.25929	0.827641	0.630085	0.929866	1.05333	1.33984	1.3562	1.29835	1.09946	0.824022
T	far	1	-1	0.21491	0	0.100555	0	1	-1.65061	-1.01923	0.319331	-1.59613	0.581661	-1.06149	-0.569714	-0.421688	-0.295924	-0.806742	-1.08741	0.245489	-0.261318	1.28762	0.399637	1.14587	0.952868	1.05636	1.5732	-0.160637	0.34688	1.16082	0.489995	1.01938	0.514035	1.43204	1.28685	0.793018	0.733955	1.38002	0.661156	0.445632	1.12706	0.963538	1.43948	0.407455	0.497165	1.19445	1.139	1.18728	0.0355647
T	near	0.480725	-1.05352	-0.880554	-1.1461	-0.243896	-0.695196	-0.400814	1	-0.772058	-0.445047	-0.0457575	-0.252688	-0.615382	-1.17546	-0.777216	-2.14772	-1.03209	-0.493493	-1.16617	0.404015	0.891081	1.17033	0.61406	1.04735	0.239858	0.875608	0.616464	1.00896	1.1542	0.908583	1.04162	0.721115	1.04847	0.395701	0.71734	0.939601	1.13391	1.26622	1.17061	0.77167	0.888825	1.17554	0.963723	0.369463	0.173996	0.878488	0.590947	0.34976
T	near	-0.121091	-1.97238	-2.21317	-1.40579	-2.00808	-1.89035	-1.31453	-0.800309	-2.32965	-0.0457575	-1.62265	-3.04032	-1.28845	-1.65545	0.333631	-2.41594	-1.89035	-0.525484	-0.622046	-1.00658	0.657076	1.48584	0.632772	0.535188	0.471699	0.656016	0.476929	0.222249	1.44372	1.04267	0.958685	0.970472	1.09595	0.125001	1.58431	0.963787	0.889397	0.652017	0.745733	0.00120488	0.889255	1.27047	0.941702	-0.104942	0.241689	0.310024	0.201335	0.592937
T	near	-0.399635	-1.31345	-0.767121	-0.298075	-2.13087	-0.939349	-0.588793	-0.486244	-0.798885	-0.46093	-2.14892	-1.07287	-1.17245	-1.73661	-0.844024	-1.17589	-1.116	-0.443754	-0.910089	-2.44005	0.751489	1.38087	1.06396	-0.0958404	0.801674	1.07807	0.820497	0.105293	1.16481	1.0944	0.734876	0.971552	1.02172	0.138753	1.22031	1.4508	1.33665	0.255915	0.154904	-0.48356	1.12653	1.50606	1.07124	-0.431315	-0.548192	0.278737	-0.528782	0.769134
T	near	0.432956	-1.11122	-0.924624	-1.13806	-0.219243	-0.699714	-0.391321	0	-0.792119	-0.462852	0.033106	-0.182047	-0.570806	-1.21989	-0.818986	-2.0894	-0.99847	-0.561429	-1.23636	0.475605	0.943394	1.1429	0.590794	1.04686	0.263787	0.818861	0.546708	1.05472	1.14324	0.892053	1.10263	0.667423	1.06759	0.379157	0.689218	0.983823	1.20288	1.30415	1.18158	0.803863	0.856208	1.25267	0.954087	0.348214	0.107455	0.9201	0.622272	0.35775
T	near	-0.0699332	-1.95454	-2.23374	-1.33325	-1.94361	-1.91255	-1.26456	-0.739593	-2.29594	-0.0289573	-1.64844	-3.02414	-1.33289	-1.66721	0.345308	-2.46883	-1.98099	-0.454646	-0.549171	-0.999752	0.635303	1.47703	0.591475	0.495049	0.511842	0.61307	0.52762	0.15265	1.4593	1.01154	0.892454	1.01519	1.15368	0.123455	1.57217	0.930483	0.846514	0.634951	0.760923	-0.0181423	0.928049	1.25855	0.898105	-0.165931	0.185971	0.345227	0.253219	0.597984
T	near	-0.936238	-1.31645	-1.21986	-0.716365	-4.18437	-1.0545	-1.81795	-1.06656	-0.784885	-0.875884	-2.62066	-1.11673	-2.79795	-3.1143	-0.858585	-2.03365	-1.64905	-2.15208	-2.00872	-3.63052	0.33247	1.13273	0.446679	0.112995	0.0507108	0.653659	-0.0218866	0.023603	0.329456	-0.772948	0.046036	0.888666	-0.888052	-0.315443	-0.430009	0.25857	0.26039	-1.71243	-0.587319	-0.960437	-0.629705	-2.02039	-0.817296	-0.851206	-0.920494	-1.93645	-3.12214	-0.442138
T	near	0.414943	-1.16151	-0.935119	-1.11932	-0.229634	-0.747964	-0.35177	-1	-0.746314	-0.41132	0.112449	-0.161849	-0.600163	-1.20684	-0.862215	-2.115	-1.0141	-0.550053	-1.28394	0.471449	0.927658	1.15192	0.617875	1.0294	0.190702	0.885757	0.49753	1.07188	1.10423	0.946008	1.12422	0.640998	1.00467	0.374235	0.621491	0.920692	1.20177	1.37748	1.18602	0.797813	0.814898	1.2137	0.979919	0.318572	0.0877824	0.944965	0.578184	0.381173
T	near	-0.0676046	-1.87724	-2.19774	-1.30405	-1.92169	-1.96258	-1.22255	-0.72294	-2.36911	-0.0129935	-1.5893	-3.03245	-1.38471	-1.60935	0.348498	-2.48247	-1.95022	-0.449697	-0.528863	-1.04762	0.677068	1.53976	0.598411	0.444108	0.451727	0.656669	0.589846	0.0859684	1.45618	0.987683	0.867081	1.03611	1.2299	0.127044	1.63853	0.868823	0.803721	0.633435	0.788135	-0.0248323	0.883332	1.26673	0.960384	-0.140576	0.117547	0.41284	0.321494	0.60087
T	near	-1.01874	-1.40727	-1.28968	-0.677423	-4.2193	-1.10098	-1.85408	-1.01427	-0.839254	-0.855133	-2.56699	-1.07712	-2.81574	-3.09709	-0.857289	-1.97069	-1.59547	-2.11935	-2.05216	-3.55321	0.384055	1.20775	0.447593	0.12832	-0.00314491	0.572245	-0.0789926	0.0461778	0.29587	-0.78844	0.123798	0.948866	-0.891949	-0.293554	-0.393261	0.185115	0.21046	-1.69875	-0.632757	-0.916716	-0.555899	-2.02417	-0.738108	-0.912727	-0.98627	-1.85957	-3.14169	-0.468653
T	near	0.466859	-1.18165	-0.956168	-1.14193	-0.219584	-0.751103	-0.353222	1	-0.672959	-0.395379	0.0627724	-0.245854	-0.60911	-1.22345	-0.906663	-2.1956	-1.00644	-0.528256	-1.37122	0.439803	0.889095	1.1149	0.617495	1.07474	0.226333	0.873439	0.543352	1.08185	1.06949	0.939997	1.08472	0.648615	0.93061	0.436679	0.67052	0.962331	1.14201	1.40852	1.182	0.787532	0.731275	1.23997	0.997961	0.334847	0.0189087	0.952166	0.577399	0.393953
T	near	-0.106585	-1.91341	-2.23673	-1.33486	-1.97017	-1.99225	-1.29696	-0.732799	-2.28777	-0.0192021	-1.65869	-3.02681	-1.42286	-1.52979	0.398081	-2.48834	-1.92239	-0.442163	-0.523554	-1.00718	0.709088	1.54311	0.593869	0.386729	0.436339	0.679562	0.637318	0.109459	1.5144	0.93785	0.900382	1.08459	1.1708	0.172296	1.70279	0.902274	0.818459	0.593529	0.829263	0.0459416	0.927939	1.30888	1.02973	-0.184867	0.118043	0.451362	0.391831	0.578341
T	near	-0.999739	-1.40703	-1.37413	-0.62923	-4.29351	-1.09981	-1.89057	-1.05426	-0.819722	-0.941971	-2.60646	-1.02349	-2.73502	-3.1784	-0.866564	-1.9948	-1.5211	-2.09061	-2.00046	-3.51861	0.430372	1.20769	0.414337	0.192995	0.00854245	0.587338	-0.033101	0.0693446	0.294565	-0.760569	0.0797511	0.996165	-0.963011	-0.259164	-0.401589	0.203642	0.205778	-1.73488	-0.681747	-0.995763	-0.474302	-2.02533	-0.807555	-0.938826	-1.04621	-1.80089	-3.14006	-0.547655
T	near	0.502208	-1.20937	-0.924142	-1.21669	-0.23515	-0.706996	-0.327748	0	-0.670257	-0.451929	-0.0147923	-0.220316	-0.616832	-1.26507	-0.905078	-2.1675	-1.00149	-0.563809	-1.35209	0.430636	0.951066	1.13791	0.640727	1.06301	0.237862	0.822722	0.54269	1.01665	1.01672	0.962444	1.07411	0.69049	0.910802	0.453581	0.705818	0.911358	1.14687	1.45753	1.17174	0.807551	0.670283	1.17621	1.0315	0.320039	0.0263787	0.878635	0.550985	0.440227
T	near	-0.189613	-1.85715	-2.29116	-1.40258	-1.93826	-2.07025	-1.29561	-0.788965	-2.3333	-0.0528897	-1.61834	-3.11701	-1.46914	-1.56388	0.45091	-2.44956	-2.00044	-0.466688	-0.55723	-0.973107	0.698243	1.59486	0.618206	0.344471	0.466914	0.741901	0.620282	0.10104	1.49059	0.927802	0.820964	1.00426	1.17605	0.156739	1.61454	0.848626	0.849753	0.564206	0.865593	0.0454773	0.997346	1.34334	0.982095	-0.203475	0.169427	0.487795	0.3232	0.59519
T	near	-0.939223	-1.4354	-1.36402	-0.69427	-4.38346	-1.05848	-1.9742	-1.00304	-0.832208	-0.862429	-2.54644	-1.00846	-2.68608	-3.22653	-0.870594	-2.01091	-1.48646	-2.17711	-1.99997	-3.4666	0.432149	1.26664	0.489632	0.265538	0.0163429	0.619143	-0.011721	0.0422554	0.258692	-0.724627	0.0228783	0.907232	-0.948953	-0.342668	-0.416556	0.271786	0.195989	-1.69437	-0.745878	-0.933457	-0.505557	-1.99455	-0.758929	-0.900232	-1.02584	-1.72878	-3.16671	-0.479424
T	near	0.548552	-1.22629	-0.928733	-1.30657	-0.177262	-0.708883	-0.3091	-1	-0.715981	-0.397574	0.00843355	-0.200367	-0.611918	-1.22502	-0.882924	-2.24071	-0.999936	-0.628573	-1.31889	0.47858	0.97287	1.1335	0.645716	0.999865	0.235214	0.768354	0.562245	1.04205	0.971508	0.987059	1.00644	0.716637	0.892271	0.423958	0.691529	0.948959	1.21301	1.43968	1.20523	0.833717	0.665399	1.21275	1.04463	0.324032	0.0679108	0.927428	0.519137	0.386466
T	near	-0.174759	-1.79882	-2.25055	-1.40897	-1.9677	-2.12627	-1.32763	-0.808462	-2.28302	-0.0572967	-1.66529	-3.13171	-1.40837	-1.49195	0.453281	-2.39384	-2.01362	-0.443095	-0.549065	-0.96381	0.679924	1.64527	0.628997	0.338962	0.440901	0.772398	0.551486	0.0676075	1.4991	0.976986	0.800949	1.01553	1.12518	0.156832	1.61328	0.881187	0.812582	0.557782	0.803494	0.0890664	1.0287	1.33833	0.925303	-0.165023	0.238214	0.512575	0.294308	0.64368
T	near	-0.938069	-1.41533	-1.34545	-0.641045	-4.34861	-1.04911	-1.8998	-0.940026	-0.751298	-0.850527	-2.55637	-1.01229	-2.75158	-3.31131	-0.860303	-2.03141	-1.42624	-2.1726	-1.97793	-3.41745	0.349554	1.22488	0.436892	0.17642	-0.0647411	0.552013	-0.0836068	0.0632066	0.20758	-0.782792	-0.0258304	0.939469	-0.985336	-0.320769	-0.47875	0.322562	0.104603	-1.73505	-0.762022	-1.01702	-0.508482	-2.06241	-0.833964	-0.909519	-0.993323	-1.7966	-3.2189	-0.476291
T	near	0.596712	-1.29314	-0.945859	-1.2419	-0.162561	-0.716974	-0.360261	0	-0.667012	-0.455623	-0.0392969	-0.2532	-0.616535	-1.2582	-0.921567	-2.21713	-1.02319	-0.622083	-1.28567	0.490111	0.903916	1.14687	0.682801	0.992246	0.240232	0.84748	0.534036	1.04853	1.03475	0.919617	1.01855	0.694925	0.921272	0.450562	0.692149	0.962005	1.26392	1.45002	1.2016	0.781825	0.643364	1.17871	1.04914	0.285934	0.0150937	0.874169	0.472776	0.407569
T	near	-0.128006	-1.82738	-2.21759	-1.49484	-2.04169	-2.04789	-1.29613	-0.843288	-2.26018	-0.0397199	-1.72916	-3.16072	-1.37683	-1.50966	0.525048	-2.31946	-2.02311	-0.50341	-0.523098	-1.01393	0.718963	1.67928	0.645635	0.338381	0.424459	0.814359	0.490474	0.056558	1.51	0.955497	0.852306	1.05322	1.09505	0.156327	1.61407	0.930059	0.772988	0.536553	0.83619	0.0809384	0.965118	1.33708	0.857901	-0.185826	0.250971	0.486204	0.296317	0.65213
[truncated: 31 more columns]

## Sheet: beta
electrode-group	position	T-4000	T-3800	T-3600	T-3400	T-3200	T-3000	T-2800	T-2600	T-2400	T-2200	T-2000	T-1800	T-1600	T-1400	T-1200	T-1000	T-800	T-600	T-400	T-200	T-100	T- 200	T-300	T-400	T-500	T- 600	T-700	T-800	T-900	T-1000	T-1100	T-1200	T-1300	T-1400	T-1500	T-1600	T-1700	T-1800	T-1900	T-2000	T-2100	T-2200	T-2300	T-2400	T-2500	T-2600	T-2700	T-2800
CP	far	-1.42223	-1.13782	-1.29921	-0.491918	-0.276296	-0.513249	-0.606214	-1.35045	-1.17393	-1.075	-1.30211	-1.17239	-1.42595	-0.952667	-0.961328	-0.885506	-1.38493	-0.767988	-1.08484	-0.71698	0.269187	0.611335	0.372713	0.739164	0.275269	0.477411	0.478454	0.441079	0.769363	0.926143	1.03862	0.6647	1.18054	0.857094	0.894171	1.0941	0.915226	0.92742	1.07536	0.864335	0.997501	0.791739	1.14281	0.968971	0.677997	0.783296	0.744474	0.442192
CP	far	-0.215784	-0.550767	0.00763655	-1.01893	-1.30103	0.210102	-1	-0.50515	1	-0.212894	-0.212894	-0.50515	-1.54482	-1.87967	-1.21671	-0.331156	-0.455204	-0.32003	-0.756797	-0.8711	0.37339	0.0834498	0.261681	-0.0187105	0.2294	-0.458546	0.273311	0.229016	0.223538	0.944866	0.197033	-0.23302	1.61253	0.506671	1.11245	1.54373	0.932536	1.56424	1.10721	0.973064	0.968126	-0.142242	0.49293	1.21154	0.840382	0.392837	0.912182	0.737038
CP	far	0.100941	-2.48518	-4.56797	-1.11942	-1.90309	-0.370988	0	-1.30103	0	-0.69897	-0.50515	0	-1.04841	-2.60359	-0.212894	-3.26622	-3.68583	-1.68891	-3.27347	-1.87028	0.264726	0.38827	-0.507883	-1.06103	-0.17248	-0.74865	0.602871	0.378793	-0.495318	1.10435	-0.425709	0.183097	1.93914	0.722831	0.395211	1.3181	1.57848	1.75998	1.23912	1.1474	1.3253	0.159558	1.28626	1.11142	1.23131	-0.0329925	1.15542	0.418143
CP	far	-1.44813	-1.16826	-1.32794	-0.506979	-0.240674	-0.44148	-0.621119	-1.40913	-1.1925	-1.13049	-1.3001	-1.21028	-1.44108	-0.930599	-0.993572	-0.964529	-1.35016	-0.72682	-1.14858	-0.699314	0.284431	0.570744	0.339978	0.735603	0.287387	0.422195	0.517273	0.394165	0.736338	0.94041	1.03112	0.703399	1.14599	0.913252	0.894939	1.11931	0.9135	0.927402	1.0546	0.839325	1.04809	0.815134	1.18435	0.959298	0.632781	0.785079	0.719323	0.47045
CP	far	-0.25245	-0.506778	-0.0378615	-0.987813	-1.36389	0.192023	0	-0.45407	1	-0.193361	-0.16731	-0.511183	-1.58845	-1.89433	-1.20137	-0.40249	-0.411534	-0.393117	-0.780794	-0.936971	0.374579	0.0540999	0.192567	-0.0191322	0.271725	-0.463657	0.270413	0.275031	0.166676	1.02097	0.245661	-0.212085	1.60025	0.519837	1.09731	1.55778	0.967177	1.55733	1.13363	0.991341	0.99136	-0.160022	0.503163	1.23047	0.869996	0.378864	0.892977	0.737575
CP	far	0.0922437	-2.51912	-4.57253	-1.06204	-1.91836	-0.296648	1	-1.35554	1	-0.634608	-0.588646	0	-1.05937	-2.52629	-0.273129	-3.35129	-3.69611	-1.75413	-3.33126	-1.80841	0.282704	0.42229	-0.585655	-1.03168	-0.208606	-0.763677	0.643936	0.433885	-0.530648	1.04125	-0.422829	0.188824	1.94009	0.703046	0.411235	1.3026	1.62767	1.80166	1.19452	1.19318	1.30625	0.0898151	1.29573	1.15265	1.2988	-0.0835191	1.1131	0.45945
CP	far	-1.40204	-1.1452	-1.39978	-0.563014	-0.201816	-0.422205	-0.680922	-1.47585	-1.19367	-1.08246	-1.25458	-1.16272	-1.40426	-0.931258	-0.974883	-0.968825	-1.28987	-0.784943	-1.13957	-0.703116	0.28506	0.615054	0.351013	0.76369	0.299429	0.431155	0.574273	0.387796	0.731227	0.990419	1.08295	0.733275	1.15948	0.934136	0.904759	1.14001	0.949594	0.918154	1.10358	0.841542	1.08882	0.837389	1.22988	0.967896	0.551937	0.740534	0.724826	0.497198
CP	far	-0.212691	-0.443152	0.0177858	-1.01666	-1.35889	0.220943	0	-0.493598	0	-0.178635	-0.182372	-0.509621	-1.61146	-1.89862	-1.25993	-0.470661	-0.339313	-0.344779	-0.74335	-0.926044	0.374618	-0.00960741	0.259058	-0.0338573	0.250685	-0.408857	0.27051	0.309799	0.229486	0.988723	0.203059	-0.166478	1.64385	0.523051	1.03134	1.50595	1.01445	1.54812	1.20059	0.929044	1.03577	-0.170885	0.527644	1.25348	0.866903	0.415115	0.889591	0.770993
CP	far	0.0905294	-2.47305	-4.60017	-1.12285	-1.92113	-0.300495	1	-1.39889	-1	-0.573873	-0.53474	1	-1.11632	-2.44419	-0.337955	-3.27052	-3.77965	-1.82577	-3.27683	-1.8629	0.225292	0.454526	-0.596271	-1.05132	-0.174331	-0.703288	0.61826	0.396372	-0.506428	1.0137	-0.455581	0.267371	2.00031	0.677356	0.379628	1.34576	1.56409	1.81108	1.23993	1.25149	1.3421	0.127871	1.23382	1.14336	1.32753	-0.0320015	1.08832	0.51658
CP	far	-1.40558	-1.12294	-1.39691	-0.598126	-0.258337	-0.384309	-0.62856	-1.40135	-1.27424	-1.08234	-1.29936	-1.18739	-1.35733	-0.887892	-1.02865	-0.960507	-1.31072	-0.86557	-1.11467	-0.74377	0.290794	0.574836	0.325671	0.820009	0.278419	0.40752	0.622085	0.357551	0.662306	0.9574	1.10627	0.71041	1.11654	0.935215	0.949857	1.09357	0.93605	0.842241	1.11005	0.84138	1.02979	0.860405	1.25753	0.887685	0.519702	0.694099	0.698493	0.474893
CP	far	-0.203451	-0.475471	0.0460642	-0.947079	-1.29887	0.261634	1	-0.459667	1	-0.149727	-0.211795	-0.562267	-1.55896	-1.93342	-1.26131	-0.480436	-0.30855	-0.40285	-0.758434	-1.00241	0.351565	-0.0267558	0.184812	0.00572126	0.306566	-0.432923	0.268329	0.334656	0.190205	0.931858	0.152287	-0.2094	1.69461	0.520928	1.05939	1.54211	1.00971	1.5759	1.23514	0.991256	0.984754	-0.10273	0.543842	1.27	0.898356	0.471927	0.932466	0.763956
CP	far	0.0324928	-2.48225	-4.52504	-1.07185	-1.96724	-0.322317	0	-1.45301	-1	-0.523704	-0.464319	-1	-1.11907	-2.46077	-0.26275	-3.33072	-3.71793	-1.88757	-3.21235	-1.78257	0.190711	0.475393	-0.661049	-1.08737	-0.232145	-0.762577	0.677472	0.41086	-0.515351	1.00181	-0.478676	0.312688	1.96293	0.718555	0.348701	1.39553	1.51412	1.8312	1.29171	1.29615	1.37364	0.177702	1.29751	1.15314	1.24973	-0.0498736	1.09322	0.474446
CP	far	-1.34202	-1.10485	-1.41891	-0.630707	-0.250231	-0.339107	-0.603776	-1.36888	-1.26569	-1.08653	-1.34128	-1.16737	-1.34595	-0.894372	-1.01957	-0.977944	-1.2979	-0.788173	-1.1276	-0.762835	0.212083	0.509526	0.366761	0.784385	0.279751	0.469571	0.622955	0.367237	0.689771	0.980628	1.13676	0.727026	1.06302	0.893666	0.965019	1.0995	0.926853	0.910432	1.10096	0.784464	0.999448	0.929464	1.26461	0.858894	0.568825	0.738041	0.639429	0.460084
CP	far	-0.242473	-0.459157	0.0310376	-0.953794	-1.29708	0.236402	0	-0.497656	0	-0.190012	-0.220585	-0.562889	-1.64701	-1.91869	-1.28108	-0.497158	-0.24779	-0.374528	-0.820063	-0.949191	0.323665	-0.0164922	0.228217	-0.0385725	0.264667	-0.433723	0.262701	0.318061	0.174584	0.864111	0.214954	-0.146968	1.67823	0.52202	1.0532	1.49992	1.03757	1.60619	1.21256	0.906861	0.991562	-0.156782	0.590638	1.24902	0.841979	0.493541	0.930912	0.765057
CP	far	0.0784828	-2.56695	-4.44333	-1.01785	-1.93113	-0.240853	0	-1.45514	-1	-0.583919	-0.49378	-1	-1.0979	-2.4095	-0.233286	-3.37745	-3.66881	-1.97324	-3.14885	-1.72995	0.185159	0.443416	-0.69144	-1.13213	-0.16436	-0.723559	0.631362	0.436355	-0.531165	0.988025	-0.51371	0.308365	1.94104	0.726575	0.409404	1.46051	1.49909	1.77968	1.28537	1.29527	1.33805	0.14901	1.34537	1.08136	1.31113	-0.0636568	1.05522	0.436162
CP	far	-1.37921	-1.07687	-1.37419	-0.676908	-0.31243	-0.404893	-0.592054	-1.32036	-1.33821	-1.04298	-1.35774	-1.10886	-1.29224	-0.886288	-0.98262	-1.02806	-1.33151	-0.790956	-1.11261	-0.820084	0.227726	0.528963	0.288351	0.812375	0.284022	0.383743	0.689726	0.332381	0.664602	0.902343	1.15863	0.739705	1.01835	0.96291	0.900123	1.09172	0.920981	0.930619	1.03381	0.72865	1.01909	0.972221	1.33871	0.815152	0.496067	0.753982	0.629819	0.421524
CP	far	-0.260976	-0.483745	0.0308449	-0.999039	-1.37201	0.228098	1	-0.476705	0	-0.205655	-0.243604	-0.580829	-1.65433	-1.95983	-1.23823	-0.472207	-0.303114	-0.323307	-0.805469	-0.900779	0.340166	-0.00984377	0.198996	-0.0481468	0.240554	-0.416993	0.239644	0.280831	0.15373	0.916493	0.249085	-0.0661151	1.65921	0.520275	1.08959	1.46288	1.08052	1.61099	1.24723	0.88027	1.03522	-0.148024	0.663429	1.25448	0.823239	0.496327	0.955895	0.732038
CP	far	0.0740826	-2.58398	-4.3881	-1.0818	-1.95359	-0.276918	0	-1.46909	0	-0.561094	-0.550097	1	-1.13619	-2.47395	-0.206131	-3.46448	-3.59506	-1.93939	-3.1503	-1.74906	0.262222	0.52268	-0.64613	-1.14556	-0.134071	-0.794175	0.615961	0.47223	-0.509553	0.96971	-0.489624	0.258906	1.93792	0.751014	0.416955	1.5095	1.50499	1.84916	1.2946	1.27675	1.36898	0.159537	1.3039	1.06542	1.26285	-0.0719685	1.00859	0.381518
CP	far	-1.38832	-1.07315	-1.29535	-0.663904	-0.282767	-0.377977	-0.652319	-1.32462	-1.31315	-1.02724	-1.40982	-1.15127	-1.26524	-0.849029	-1.00425	-0.95841	-1.3371	-0.773016	-1.08064	-0.8371	0.164061	0.458239	0.332095	0.868028	0.31649	0.400072	0.705867	0.286579	0.632866	0.855007	1.22072	0.71719	1.0346	0.972841	0.97767	1.0703	0.966304	0.947214	1.00498	0.669495	1.04853	1.01	1.37157	0.87004	0.471461	0.796299	0.591659	0.413888
CP	far	-0.294133	-0.42894	0.0987105	-1.034	-1.38748	0.265867	-1	-0.418763	-1	-0.272555	-0.226677	-0.60476	-1.65009	-1.9834	-1.27264	-0.452217	-0.327956	-0.379066	-0.832641	-0.890805	0.322602	0.011507	0.146081	-0.0393527	0.27508	-0.386144	0.230984	0.286316	0.107326	0.880134	0.189718	-0.121676	1.73396	0.474392	1.11524	1.4884	1.0684	1.6139	1.32079	0.929862	1.04129	-0.103116	0.660396	1.22949	0.83669	0.529607	0.980872	0.723843
CP	near	-1.26623	-0.870589	-1.06403	-0.802895	-0.76499	-0.942164	-1.2406	-1.02081	-0.989535	-0.361672	-0.41836	-1.1083	-1.25198	-1.85119	-1.27746	-1.49616	-1.78285	-1.45029	-0.548307	-0.0372129	-0.159168	0.7121	0.425468	0.547791	0.87846	0.444305	0.820897	0.858313	0.818897	0.794111	0.704874	1.01617	0.673856	1.31432	0.951812	1.05453	0.844581	1.15498	0.862495	0.747162	0.661756	0.542111	0.449366	0.884446	0.486441	0.855521	0.975423	0.808515
CP	near	-1	-0.69897	-1	0	-1.90309	0.00539503	-1.90309	-2.17518	-0.69897	-0.50515	-1	-1.90309	-1.90309	-1	-1.90309	-1.90309	-1.90309	-0.825659	-0.65463	-0.179668	0.579348	0.185318	0.672671	0.194669	0.455879	0.90153	0.419006	0.995924	0.607315	1.42404	0.0828761	1.32984	0.552052	1.20363	1.14215	0.934918	0.26192	1.10087	1.12727	0.559639	0.537904	1.0502	0.426255	0.307012	0.779486	1.13573	1.38235	-0.140162
CP	near	0.179695	-1.30103	0	-1.90309	-1	-0.69897	-1.90309	-0.50515	-0.69897	-0.69897	1	-0.346787	1	-1	-1	-1.90309	0.00539503	-1.14972	-2.00033	-0.634136	0.32922	0.59516	0.488256	1.07431	0.109726	1.2859	1.30711	0.776716	0.373157	0.450421	0.323667	0.630722	0.57617	1.51465	0.919815	0.421243	1.48766	1.06975	0.438311	0.901381	0.8865	0.15617	1.11299	0.206589	0.985344	0.664736	0.533248	-1.90822
CP	near	-1.2495	-0.843006	-1.08496	-0.751853	-0.79502	-0.9955	-1.28722	-1.04035	-0.998444	-0.34882	-0.416081	-1.14787	-1.2587	-1.8353	-1.19886	-1.52603	-1.83142	-1.50451	-0.540522	-0.0527671	-0.126184	0.738399	0.443984	0.526457	0.930259	0.429402	0.745451	0.823833	0.743769	0.742662	0.681915	0.968377	0.697452	1.32561	0.988656	1.01962	0.84775	1.16262	0.890622	0.694525	0.669196	0.517348	0.436457	0.868684	0.473226	0.833059	1.03686	0.815481
CP	near	1	-0.618567	-1	0	-1.94071	0.0687611	-1.9293	-2.10082	-0.771589	-0.475614	0	-1.96364	-1.97344	1	-1.8251	-1.82489	-1.83356	-0.87665	-0.576792	-0.204629	0.538911	0.175035	0.744221	0.247865	0.493734	0.909374	0.336661	0.979226	0.544023	1.38251	0.0566144	1.24697	0.60675	1.2431	1.09423	1.00805	-0.402221	1.05892	1.08583	0.525307	0.568354	1.02787	0.421597	0.327049	0.783966	1.1037	1.33604	-0.132771
CP	near	0.185737	-1.28642	1	-1.88242	1	-0.702567	-1.86753	-0.467236	-0.618088	-0.740688	-1	-0.3029	1	0	1	-1.96566	-0.0404418	-1.20815	-1.98147	-0.718641	0.272394	0.605557	0.494804	1.13072	0.0932509	1.3131	1.35654	0.750841	0.433892	0.468871	0.303159	0.626273	0.530705	1.45354	0.887886	0.441772	1.44705	1.10278	0.496724	0.889194	0.896801	0.134239	1.13634	0.243366	1.00422	0.599995	0.533983	-1.96355
CP	near	-1.24366	-0.914297	-1.07706	-0.714639	-0.815996	-1.01581	-1.21786	-1.01194	-1.01056	-0.353386	-0.401837	-1.20881	-1.20603	-1.88312	-1.23082	-1.54919	-1.83588	-1.48371	-0.46771	-0.0909469	-0.122611	0.71726	0.370519	0.557695	0.887306	0.381419	0.803973	0.790942	0.745107	0.723359	0.667994	0.991628	0.627121	1.35394	0.987506	1.04157	0.817112	1.18719	0.848644	0.747966	0.630618	0.563592	0.499896	0.833757	0.417767	0.795688	0.997593	0.821481
CP	near	-1	-0.545609	-1	0	-1.95448	0.0340456	-1.97365	-2.19116	-0.818169	-0.562303	1	-2.01439	-1.92856	-1	-1.8112	-1.75166	-1.75352	-0.806427	-0.561818	-0.201639	0.491223	0.166311	0.80538	0.231992	0.455193	0.973453	0.292955	0.905801	0.549436	1.37648	0.0185257	1.26678	0.619533	1.21156	1.09727	0.980925	-0.370644	1.03163	1.12646	0.558024	0.593365	1.00282	0.442569	0.379098	0.713728	1.04663	1.33053	-0.0898083
CP	near	0.200293	-1.27605	1	-1.82187	-1	-0.651788	-1.92384	-0.439261	-0.657754	-0.821957	0	-0.318919	1	-1	0	-1.90124	-0.0265732	-1.2406	-1.95667	-0.670943	0.252156	0.666124	0.453614	1.09334	0.0341065	1.28815	1.35628	0.673448	0.460637	0.400926	0.282686	0.677924	0.510736	1.45502	0.864537	0.376608	1.44352	1.08315	0.512268	0.84573	0.902464	0.0920648	1.12052	0.219876	0.994077	0.605633	0.479871	-1.94945
CP	near	-1.25893	-0.932019	-1.08619	-0.693776	-0.879344	-1.00406	-1.14985	-1.01345	-0.968841	-0.327336	-0.375182	-1.18059	-1.22058	-1.8511	-1.31794	-1.55736	-1.82477	-1.56588	-0.409867	-0.0783908	-0.156349	0.7282	0.365155	0.597811	0.925289	0.30364	0.82177	0.807122	0.801794	0.772409	0.676802	0.962943	0.587911	1.3622	1.02353	0.993687	0.846048	1.20456	0.796113	0.711051	0.656608	0.543075	0.519725	0.877646	0.492652	0.804141	0.943295	0.83037
CP	near	0	-0.531642	0	1	-2.0009	0.0173053	-2.00082	-2.20516	-0.738737	-0.555928	1	-2.07056	-1.9889	0	-1.73095	-1.72401	-1.80354	-0.727987	-0.530582	-0.210953	0.459438	0.170001	0.824604	0.28063	0.469668	0.956373	0.313289	0.820116	0.508688	1.37396	0.0800803	1.2423	0.626082	1.20812	1.0911	1.01869	-0.382709	0.988677	1.18377	0.586296	0.549151	0.995533	0.412405	0.419683	0.757749	1.04048	1.37079	-0.12008
CP	near	0.17936	-1.25987	-1	-1.75725	1	-0.696609	-1.89713	-0.526664	-0.600038	-0.819687	0	-0.258438	0	-1	0	-1.90498	-0.051379	-1.28412	-1.89202	-0.680624	0.236549	0.685785	0.4789	1.13162	0.0890659	1.34357	1.38058	0.64948	0.381948	0.353008	0.333093	0.716959	0.453497	1.46099	0.887795	0.359475	1.4973	1.07588	0.517372	0.841684	0.891657	0.031798	1.1364	0.240222	1.03232	0.663147	0.469296	-1.87089
CP	near	-1.23914	-0.922643	-1.08983	-0.705098	-0.862335	-0.953482	-1.09862	-0.972625	-0.989754	-0.336553	-0.460517	-1.12269	-1.20869	-1.89915	-1.37087	-1.50149	-1.8784	-1.50525	-0.444601	-0.128092	-0.172635	0.729711	0.30878	0.57156	0.942234	0.300807	0.770887	0.824151	0.804001	0.719591	0.662368	1.02094	0.616184	1.34815	1.01648	1.02575	0.87592	1.16731	0.79889	0.749835	0.643077	0.50027	0.518696	0.889463	0.518751	0.802568	0.906317	0.850618
CP	near	1	-0.577355	-1	1	-1.98354	0.0520364	-1.94749	-2.20859	-0.679009	-0.508562	-1	-2.08125	-1.98409	-1	-1.80735	-1.65221	-1.85372	-0.66749	-0.579516	-0.219317	0.538946	0.0986447	0.89421	0.228463	0.441301	0.889864	0.275607	0.820002	0.526356	1.4239	0.0528009	1.28601	0.640952	1.17224	1.07571	0.994383	-0.313172	0.992243	1.20172	0.613698	0.529415	0.971967	0.362986	0.394481	0.762053	0.985912	1.39193	-0.052377
CP	near	0.20929	-1.3269	0	-1.70039	-1	-0.68341	-1.93273	-0.591394	-0.545966	-0.807396	-1	-0.280573	0	1	1	-1.98675	-0.0550097	-1.29083	-1.91034	-0.760161	0.240467	0.650959	0.435268	1.05566	0.153574	1.26342	1.3869	0.638503	0.3896	0.37195	0.267502	0.763523	0.502682	1.4932	0.920927	0.394561	1.43966	1.03331	0.537312	0.893896	0.922461	0.0315582	1.15748	0.281843	1.03416	0.616727	0.512436	-1.90239
CP	near	-1.19747	-0.862166	-1.1512	-0.697602	-0.869087	-0.943311	-1.14684	-0.939791	-1.04517	-0.306959	-0.424346	-1.16526	-1.18783	-1.82953	-1.31266	-1.5555	-1.81866	-1.48601	-0.40946	-0.179437	-0.136468	0.748959	0.304769	0.596135	0.969763	0.307041	0.725677	0.879447	0.879971	0.741905	0.647091	1.01968	0.605855	1.39179	0.987565	1.05419	0.860432	1.15998	0.805039	0.761428	0.563009	0.475359	0.46481	0.889583	0.570357	0.758085	0.869424	0.871569
CP	near	-1	-0.638444	-1	1	-2.01266	-0.0149952	-1.97933	-2.1583	-0.758342	-0.47381	-1	-2.11865	-1.96831	0	-1.8564	-1.71135	-1.82081	-0.621558	-0.569221	-0.202	0.53794	0.0867482	0.962805	0.19261	0.470906	0.856497	0.267164	0.833275	0.557886	1.37559	0.0357194	1.20818	0.695851	1.19385	1.01685	1.01588	-0.37898	0.969323	1.13135	0.642192	0.522834	0.971212	0.359828	0.423137	0.764268	1.02316	1.331	-0.0204003
CP	near	0.264257	-1.32159	-1	-1.738	-1	-0.619191	-1.98556	-0.561041	-0.476291	-0.898728	1	-0.291699	0	-1	0	-2.006	-0.0100067	-1.2957	-1.9987	-0.818612	0.218541	0.675503	0.431191	1.06802	0.0815707	1.19105	1.36793	0.606379	0.417771	0.39962	0.217585	0.71573	0.469012	1.4195	0.970045	0.345315	1.36787	1.0425	0.504861	0.935364	0.944889	0.0520058	1.12988	0.257741	1.0453	0.594419	0.555359	-1.89588
CP	near	-1.20038	-0.878532	-1.15496	-0.725479	-0.828753	-0.931038	-1.11018	-0.969442	-1.11425	-0.313142	-0.494981	-1.10958	-1.16024	-1.86244	-1.29745	-1.55273	-1.7478	-1.50509	-0.472914	-0.20908	-0.151558	0.755295	0.33855	0.562	0.966914	0.293933	0.655352	0.852813	0.820427	0.716062	0.647462	0.945267	0.656263	1.43485	0.965683	1.06986	0.937352	1.17676	0.838101	0.72847	0.583126	0.41572	0.447932	0.809899	0.601936	0.781601	0.912123	0.840664
CP	near	1	-0.705327	-1	-1	-1.9456	-0.0831385	-2.00023	-2.14019	-0.828238	-0.415386	1	-2.05522	-1.92176	0	-1.94685	-1.66736	-1.82536	-0.649146	-0.641747	-0.254509	0.566663	0.0864976	0.92817	0.191916	0.442816	0.90512	0.291713	0.862908	0.572927	1.29947	0.0739995	1.27544	0.699166	1.17016	0.928699	0.953096	-0.353258	0.979444	1.18702	0.619507	0.467337	0.98197	0.289999	0.451991	0.715463	1.02216	1.32261	-0.0115576
CP	ultrafar	-0.370538	-0.437871	-1.0599	-0.874256	-1.15405	-0.861627	-2.08038	-1	-0.390858	-1.0614	-1.1879	-0.660261	-1.31851	-1.29681	-1.40328	-1.35554	-2.0866	-1.12209	-1.40423	-1.19797	-0.354663	0.670719	0.79796	0.104431	0.737505	0.155323	0.63074	0.342174	0.985288	0.872526	0.764404	0.865681	0.793573	0.920688	0.181129	0.751278	0.51863	0.670792	0.800663	0.61762	0.66327	0.48416	0.698153	0.73966	0.0742604	0.128246	0.474235	0.376808
CP	ultrafar	-0.398231	-0.431208	-1.59353	-1.80553	-0.795401	-1.53589	-2.2341	-1.16163	-0.40497	-1.42453	-0.386718	-0.948847	-1.62718	-1.31478	-2.62289	0.00539503	-2.1296	-0.291868	-1.52868	-1.99553	-0.184835	0.643501	1.36124	0.0762833	0.209376	0.0154044	0.29831	0.348025	0.256509	1.29922	0.557987	0.974158	0.58934	0.728809	0.192096	0.839609	0.600587	0.401665	0.825113	0.193165	-0.179962	0.349263	1.05969	0.495694	-0.488505	0.0205502	0.250597	-0.103648
CP	ultrafar	-0.50515	-1	-0.50515	-0.69897	-2.7405	-0.431074	-1.14853	-1.07141	-0.462348	-1.11875	-2.28848	-3.19372	-1.56447	-2.18994	-2.56089	-3.65632	-1.79703	-1.42398	-1.67876	-2.60375	0.27594	0.272262	0.334744	0.749596	-1.17595	0.656182	1.27424	0.757257	0.192584	0.779467	0.770013	0.170249	0.184816	0.958379	0.32405	0.551984	1.3724	1.42454	0.252108	-0.167405	0.0297483	1.02375	0.871739	0.86227	0.0743474	-0.828773	-0.0177232	-1.00776
CP	ultrafar	-0.309832	-0.419788	-1.06991	-0.843923	-1.1794	-0.847177	-2.14167	-1	-0.454513	-1.10054	-1.12835	-0.717046	-1.40141	-1.29337	-1.43225	-1.38163	-2.02774	-1.12422	-1.32457	-1.12662	-0.406694	0.65526	0.768668	0.11526	0.739372	0.210885	0.626644	0.386	1.02801	0.828331	0.757439	0.844002	0.837059	0.938993	0.232631	0.711151	0.558797	0.668706	0.743047	0.56414	0.592334	0.397558	0.764974	0.769193	0.0609651	0.140401	0.507367	0.359176
CP	ultrafar	-0.357335	-0.379149	-1.55802	-1.87759	-0.835599	-1.55692	-2.2226	-1.17504	-0.344929	-1.44742	-0.39467	-1.00484	-1.67821	-1.30582	-2.64255	-0.0814452	-2.1939	-0.235603	-1.60914	-1.91655	-0.179497	0.670952	1.36222	0.0911887	0.213245	0.0380905	0.320771	0.353889	0.292936	1.27413	0.569369	1.03189	0.56161	0.794573	0.226214	0.810382	0.61918	0.477156	0.824935	0.208207	-0.190206	0.389872	1.05351	0.52404	-0.469797	-0.0334716	0.282587	-0.165766
CP	ultrafar	-0.531396	0	-0.492166	-0.739556	-2.72896	-0.46891	-1.15211	-0.99067	-0.499667	-1.16079	-2.24164	-3.22119	-1.54828	-2.20013	-2.63677	-3.62567	-1.79381	-1.44352	-1.73734	-2.66861	0.356898	0.241634	0.327351	0.799492	-1.11126	0.59692	1.2256	0.791338	0.203935	0.726996	0.834748	0.221605	0.176061	1.01052	0.337036	0.575433	1.39086	1.47959	0.265111	-0.144957	-0.042304	1.03791	0.788007	0.813767	0.0697635	-0.838513	-0.0155791	-0.940234
CP	ultrafar	-0.371219	-0.404639	-1.01892	-0.881942	-1.17436	-0.826395	-2.21898	0	-0.480417	-1.10381	-1.17518	-0.721464	-1.36006	-1.26352	-1.52218	-1.46329	-1.9495	-1.08438	-1.40511	-1.15415	-0.348729	0.578902	0.798993	0.107841	0.769853	0.21575	0.600382	0.359594	1.06317	0.849442	0.785005	0.841495	0.865917	1.01461	0.273724	0.669913	0.490702	0.685801	0.759936	0.595255	0.564098	0.36565	0.716078	0.707697	0.0388361	0.10748	0.539295	0.41524
CP	ultrafar	-0.322742	-0.308945	-1.56519	-1.83954	-0.759955	-1.53807	-2.18012	-1.24492	-0.335241	-1.4483	-0.395718	-0.971656	-1.66085	-1.33336	-2.70958	-0.166646	-2.25985	-0.278475	-1.60654	-1.91143	-0.224511	0.669834	1.38942	0.0450573	0.146633	0.117399	0.297764	0.337065	0.322023	1.22599	0.507227	1.01715	0.5799	0.732969	0.282953	0.858973	0.564108	0.54866	0.772091	0.221979	-0.15894	0.411222	1.12771	0.529453	-0.418393	-0.0954903	0.331959	-0.155816
CP	ultrafar	-0.537304	-1	-0.551722	-0.71232	-2.69322	-0.424499	-1.11512	-0.976059	-0.577104	-1.18958	-2.26294	-3.18104	-1.54045	-2.20301	-2.56575	-3.7114	-1.8573	-1.48305	-1.68888	-2.59325	0.324597	0.243481	0.348374	0.769859	-1.19533	0.518285	1.18643	0.756334	0.131169	0.741274	0.810879	0.254078	0.150817	0.966076	0.393387	0.545364	1.42139	1.45661	0.282708	-0.173294	-0.00773782	1.04739	0.818426	0.880317	0.100784	-0.86053	0.0279574	-0.900096
CP	ultrafar	-0.399857	-0.339008	-1.03382	-0.904167	-1.12227	-0.797544	-2.17693	0	-0.450452	-1.10324	-1.12955	-0.70782	-1.37696	-1.33074	-1.53221	-1.52664	-1.87896	-1.01972	-1.48049	-1.12299	-0.376377	0.561289	0.801528	0.176253	0.73498	0.210568	0.629597	0.410942	1.01959	0.88399	0.753259	0.825335	0.868004	0.95583	0.250871	0.681668	0.521575	0.65435	0.813815	0.593374	0.610847	0.429651	0.685772	0.76895	0.0461103	0.0743221	0.471877	0.456833
CP	ultrafar	-0.399822	-0.290611	-1.58106	-1.8093	-0.701434	-1.55368	-2.20493	-1.23326	-0.312022	-1.48173	-0.341707	-1.06254	-1.59058	-1.35743	-2.73864	-0.159908	-2.25584	-0.258638	-1.59612	-1.83751	-0.173516	0.669121	1.3737	0.0800964	0.142155	0.117466	0.331441	0.365508	0.279471	1.16592	0.557931	0.976732	0.531317	0.679195	0.285802	0.90678	0.564397	0.573208	0.70657	0.27942	-0.183306	0.431839	1.13962	0.535812	-0.391531	-0.0201784	0.389208	-0.204292
CP	ultrafar	-0.505823	1	-0.50171	-0.66811	-2.62954	-0.409018	-1.05723	-0.970931	-0.500829	-1.20953	-2.30053	-3.25672	-1.46911	-2.27301	-2.49379	-3.67598	-1.82726	-1.49499	-1.64504	-2.51519	0.286953	0.240473	0.358188	0.82613	-1.17228	0.543596	1.25754	0.76353	0.102759	0.765995	0.812345	0.281467	0.154163	1.00606	0.339998	0.527006	1.43558	1.42618	0.298135	-0.176419	-0.0213824	1.12535	0.783048	0.875985	0.106647	-0.874089	-0.0198908	-0.948595
CP	ultrafar	-0.416922	-0.271339	-1.017	-0.881419	-1.16738	-0.817665	-2.20508	-1	-0.475907	-1.13999	-1.10276	-0.734166	-1.40327	-1.34902	-1.6016	-1.53026	-1.88057	-0.969315	-1.45211	-1.05399	-0.326383	0.493012	0.785219	0.208926	0.790826	0.248978	0.677336	0.40671	1.08066	0.848685	0.678714	0.889428	0.936514	0.983547	0.183037	0.711477	0.508229	0.653872	0.774181	0.604826	0.647707	0.405553	0.743393	0.783134	0.0819171	0.122386	0.53508	0.44815
CP	ultrafar	-0.351787	-0.314427	-1.60655	-1.8357	-0.731084	-1.57522	-2.21286	-1.19503	-0.254444	-1.48734	-0.324982	-1.06202	-1.58268	-1.32255	-2.69055	-0.188795	-2.19681	-0.216946	-1.51876	-1.80785	-0.185483	0.640988	1.36384	0.0597554	0.0855913	0.100189	0.337626	0.373217	0.305368	1.14822	0.567555	0.995664	0.513249	0.690545	0.274204	0.855538	0.541274	0.601202	0.765669	0.214024	-0.168109	0.374516	1.07752	0.560875	-0.397029	0.030111	0.393747	-0.204646
CP	ultrafar	-0.499407	1	-0.565182	-0.661921	-2.59622	-0.477916	-1.07577	-0.922084	-0.487378	-1.20423	-2.3664	-3.30588	-1.45721	-2.34651	-2.51726	-3.68127	-1.78697	-1.57717	-1.72426	-2.56381	0.342286	0.304802	0.382941	0.882561	-1.17571	0.535181	1.30564	0.750362	0.12276	0.779582	0.788184	0.263567	0.15703	0.971734	0.344226	0.498252	1.39077	1.41279	0.317609	-0.151113	-0.0651244	1.16098	0.829672	0.905957	0.110367	-0.912203	-0.00113752	-0.954031
CP	ultrafar	-0.467183	-0.303947	-1.05387	-0.901052	-1.18565	-0.862172	-2.23306	-1	-0.43985	-1.12078	-1.08895	-0.707119	-1.40974	-1.36996	-1.54004	-1.55181	-1.80341	-0.899277	-1.52961	-1.09289	-0.27266	0.50342	0.822904	0.239157	0.800871	0.263443	0.694357	0.368794	1.05081	0.877784	0.628164	0.872324	1.00783	0.945056	0.190495	0.746086	0.548841	0.6596	0.782134	0.660718	0.621365	0.343548	0.691785	0.735827	0.104185	0.188059	0.526535	0.429766
CP	ultrafar	-0.324889	-0.295779	-1.59062	-1.83913	-0.731699	-1.56942	-2.23208	-1.23449	-0.188124	-1.4765	-0.302796	-1.1233	-1.63072	-1.31379	-2.62644	-0.17869	-2.20748	-0.213105	-1.48945	-1.76582	-0.138823	0.667691	1.39943	0.0285801	0.0626349	0.0262889	0.379045	0.328938	0.281195	1.12353	0.617253	0.970643	0.441021	0.665485	0.298796	0.839479	0.525613	0.615932	0.70832	0.187334	-0.172601	0.401647	1.14926	0.598752	-0.444173	-0.0319797	0.443745	-0.220774
CP	ultrafar	-0.502983	1	-0.543748	-0.739254	-2.53775	-0.555892	-1.10721	-0.942474	-0.573919	-1.20766	-2.40163	-3.39571	-1.5289	-2.3624	-2.48878	-3.76879	-1.8205	-1.58628	-1.67736	-2.57287	0.396546	0.299618	0.430222	0.946574	-1.15982	0.528058	1.24913	0.762151	0.0819471	0.852626	0.854793	0.282278	0.117201	1.00771	0.379142	0.483682	1.40608	1.3712	0.378922	-0.0890884	-0.116411	1.22026	0.870042	0.853899	0.124796	-0.906948	0.0686624	-0.951565
CP	ultrafar	-0.405149	-0.28831	-0.991404	-0.932216	-1.22146	-0.88545	-2.2527	-1	-0.3801	-1.13183	-1.06656	-0.718662	-1.40157	-1.40789	-1.61193	-1.55085	-1.80774	-0.872721	-1.52822	-1.05747	-0.280791	0.532849	0.803913	0.201247	0.851451	0.238017	0.638787	0.306675	1.10026	0.862304	0.670933	0.850651	1.05024	0.973637	0.160851	0.782681	0.594668	0.67339	0.8255	0.708454	0.567306	0.299035	0.712003	0.721593	0.101119	0.151087	0.501031	0.484958
CP	ultrafar	-0.329128	-0.368795	-1.56112	-1.80796	-0.764336	-1.50743	-2.3216	-1.24671	-0.13158	-1.51796	-0.378148	-1.14164	-1.6512	-1.34872	-2.55778	-0.197085	-2.24583	-0.167401	-1.56592	-1.83427	-0.157499	0.609883	1.33692	0.0374127	0.1072	0.0853004	0.343907	0.337464	0.318719	1.1541	0.628495	0.968751	0.426117	0.5757	0.277839	0.788485	0.556869	0.650668	0.749728	0.154809	-0.208214	0.43104	1.17339	0.618877	-0.391596	0.0494848	0.372507	-0.218983
F	far	-1.14267	-1.10721	-1.10721	-1.14267	-1.04036	-1.07314	-1.00877	-0.920367	-0.948847	-1.07314	-1.07314	-1.14267	-1.10721	-1.17963	-1.10721	-1.07314	-1.14267	-0.89279	-1.00877	-0.906469	0.0173758	0.480371	0.605039	0.70546	0.615859	0.50515	0.499704	0.537126	0.771829	0.992776	0.943402	0.862744	0.915085	0.971618	0.87169	0.784219	0.751628	0.905722	0.970825	0.98734	0.989674	0.982653	1.00812	1.02096	0.957221	0.912541	0.916776	0.842734
F	far	-0.431402	-1.95191	-1.2721	-0.81553	-0.663545	-0.56027	-1.61513	-0.245355	-2.8733	-1.12195	-1.24367	-0.431216	-1.43908	-1.64903	-0.0601885	-0.506926	-1.67509	-0.418684	-0.530747	-1.32814	0.298371	0.756297	-0.698939	-0.200691	0.443024	0.216667	0.455372	0.273837	0.978145	0.298887	0.508331	1.15253	1.669	0.986987	0.811523	1.37986	0.951433	1.51344	0.98348	1.70448	0.395047	0.29713	0.705784	0.859613	1.03247	1.13568	0.415032	0.585789
F	far	-0.379374	-1.0833	-3.21458	-2.10707	-0.29073	-0.426429	-0.212894	-0.69897	-0.69897	0	-0.50515	-0.69897	-1.45447	-1.30103	-1.67791	-2.80833	-3.53053	-1.93095	-2.7726	-1.73494	0.10273	0.523816	-0.0807478	-0.747769	-0.429609	-0.881159	0.41386	0.654115	0.805605	-0.0774943	-0.225951	1.20226	1.70274	0.703071	0.0568902	1.23006	1.48017	1.54249	1.31517	1.42642	0.861548	0.221784	1.39198	0.319216	1.08261	0.925916	0.680075	0.0640676
F	far	-1.19917	-1.11426	-1.1371	-1.11167	-1.08557	-1.08525	-1.01353	-0.941401	-0.98273	-1.00244	-1.05766	-1.09214	-1.10626	-1.21157	-1.09996	-1.08578	-1.13294	-0.849895	-0.991924	-0.915935	0.0522547	0.466816	0.531983	0.704086	0.618136	0.476677	0.52022	0.546347	0.699603	1.03343	0.961858	0.843302	0.881556	1.02182	0.873693	0.777701	0.67921	0.875008	0.979917	0.961217	0.964492	1.04255	0.968877	1.03618	0.960801	0.960245	0.96741	0.797161
F	far	-0.506376	-1.88441	-1.24859	-0.833488	-0.601373	-0.625371	-1.58835	-0.205507	-2.81055	-1.08353	-1.26372	-0.440783	-1.48872	-1.67682	-0.0886453	-0.538197	-1.64467	-0.385801	-0.479506	-1.31998	0.277101	0.685865	-0.695611	-0.195177	0.484334	0.233058	0.424699	0.332675	1.0501	0.302712	0.444318	1.18131	1.70855	1.04469	0.768076	1.40964	0.973066	1.48956	1.00877	1.7174	0.370306	0.294307	0.645772	0.874352	0.984498	1.09342	0.428733	0.639108
F	far	-0.384391	-1.08307	-3.28445	-2.1576	-0.283511	-0.516184	-0.193006	-0.666072	-0.711414	0	-0.546663	-0.78766	-1.42884	-1.34871	-1.65737	-2.7305	-3.47636	-1.96965	-2.72987	-1.8076	0.147628	0.535334	-0.0957548	-0.775806	-0.511102	-0.912142	0.342547	0.644892	0.879552	-0.0697021	-0.174936	1.1361	1.73996	0.667881	0.0562041	1.23065	1.45668	1.48683	1.38439	1.36071	0.918174	0.238979	1.38484	0.267196	1.07256	0.959256	0.748071	0.0515809
F	far	-1.2045	-1.12631	-1.14939	-1.17323	-1.06342	-1.13761	-0.989729	-1.01487	-1.03132	-1.013	-1.10756	-1.05042	-1.11871	-1.24272	-1.03929	-1.10329	-1.10912	-0.861629	-1.03953	-0.936926	-0.02715	0.403048	0.583912	0.760385	0.696791	0.522501	0.490976	0.541241	0.611182	1.01367	0.984195	0.867177	0.922591	1.05753	0.863376	0.761234	0.630473	0.882634	0.99242	0.990299	0.999405	0.986295	0.974153	0.972565	0.983424	0.976569	0.916177	0.826313
F	far	-0.458122	-1.94083	-1.26222	-0.845756	-0.60475	-0.58255	-1.52337	-0.265753	-2.8216	-1.10696	-1.23992	-0.399793	-1.57468	-1.61257	-0.0375088	-0.61183	-1.67713	-0.368904	-0.459944	-1.28877	0.230327	0.657536	-0.723007	-0.127195	0.56283	0.267837	0.389965	0.29581	1.07296	0.277562	0.359804	1.21344	1.63528	1.04846	0.830401	1.43993	0.940278	1.48415	1.01254	1.74636	0.393722	0.23708	0.641822	0.917211	1.02729	1.03731	0.373815	0.700687
F	far	-0.30897	-1.09996	-3.22762	-2.09757	-0.215444	-0.508748	-0.165853	-0.750495	-0.783141	0	-0.578576	-0.82077	-1.41478	-1.27858	-1.66406	-2.75004	-3.4846	-1.91687	-2.72399	-1.82832	0.15591	0.518312	-0.158484	-0.767927	-0.50146	-0.901491	0.381864	0.655197	0.818015	-0.0507769	-0.181906	1.14298	1.7982	0.651361	0.119353	1.16286	1.42613	1.45487	1.31793	1.34127	0.956845	0.232635	1.45051	0.238711	1.10412	0.952657	0.70346	0.035763
F	far	-1.20489	-1.09953	-1.09261	-1.11545	-1.06422	-1.13523	-1.04891	-1.00229	-0.983232	-0.95456	-1.18872	-1.08116	-1.15987	-1.22962	-0.99586	-1.15249	-1.10455	-0.872086	-1.01596	-0.97253	-0.0337504	0.36221	0.593721	0.758637	0.644923	0.535436	0.495189	0.601104	0.610737	1.02493	0.914736	0.885255	0.975826	1.11015	0.813002	0.771388	0.649251	0.914981	0.960718	1.03451	0.959364	1.03123	0.945045	0.922236	1.04363	1.03216	0.928898	0.774855
F	far	-0.425005	-1.9485	-1.2648	-0.847846	-0.573974	-0.522867	-1.56057	-0.200771	-2.75299	-1.03835	-1.24367	-0.411589	-1.50209	-1.62354	-0.0980352	-0.596214	-1.68905	-0.323785	-0.53061	-1.30676	0.189822	0.715128	-0.650442	-0.157086	0.537221	0.2622	0.405189	0.296321	1.09457	0.281549	0.323288	1.18473	1.59265	1.00781	0.789303	1.38199	0.964584	1.55002	1.07465	1.76822	0.45507	0.2653	0.661266	0.970846	0.99052	1.04133	0.324473	0.713758
F	far	-0.281013	-1.14635	-3.30611	-2.18392	-0.300576	-0.512921	-0.117296	-0.708691	-0.84572	1	-0.593309	-0.762151	-1.39894	-1.33629	-1.6351	-2.7998	-3.44761	-1.84712	-2.65315	-1.78472	0.178758	0.51785	-0.202918	-0.761862	-0.468143	-0.933613	0.416694	0.638597	0.770997	-0.0479232	-0.130302	1.11074	1.81579	0.654845	0.143351	1.20242	1.37782	1.44348	1.3819	1.35238	0.916666	0.254772	1.43081	0.184492	1.13263	0.946675	0.642028	0.0423457
F	far	-1.19592	-1.08645	-1.05082	-1.13369	-1.00275	-1.1758	-1.04389	-1.01375	-1.01661	-0.961589	-1.18192	-1.15485	-1.13883	-1.16286	-0.974056	-1.16985	-1.10889	-0.88187	-1.0723	-0.940431	-0.0111277	0.369941	0.580214	0.724788	0.588471	0.49393	0.507072	0.62915	0.55817	1.04651	0.893233	0.921893	1.02709	1.10318	0.829547	0.831054	0.687599	0.928029	0.984537	1.04762	0.970762	1.04058	0.926545	0.899857	0.994752	1.10935	0.851096	0.705033
F	far	-0.489095	-2.0182	-1.28	-0.886656	-0.57693	-0.58766	-1.49896	-0.225657	-2.71363	-1.09483	-1.21742	-0.390242	-1.54264	-1.70425	-0.147549	-0.550222	-1.68649	-0.273137	-0.557497	-1.28142	0.249674	0.726529	-0.619586	-0.210399	0.567126	0.26014	0.405556	0.305179	1.06473	0.341661	0.338595	1.17318	1.63833	1.03375	0.760153	1.44612	0.913418	1.48657	1.08508	1.81005	0.390586	0.223804	0.718396	0.962193	0.970284	0.981513	0.303145	0.693363
F	far	-0.328594	-1.11464	-3.23699	-2.15828	-0.27712	-0.485536	-0.165527	-0.714949	-0.77827	-1	-0.513331	-0.84759	-1.46347	-1.26988	-1.66781	-2.87527	-3.4483	-1.87523	-2.59117	-1.83093	0.165187	0.573177	-0.247444	-0.741489	-0.461818	-0.953091	0.363076	0.629663	0.737375	-0.0387813	-0.189744	1.17117	1.86389	0.567528	0.146587	1.19431	1.31957	1.38302	1.38426	1.37841	0.915865	0.289813	1.37425	0.251164	1.16618	0.955601	0.677973	0.1158
F	far	-1.22929	-1.05774	-1.076	-1.18581	-1.00421	-1.17948	-1.03925	-1.03524	-0.969254	-1.00149	-1.20125	-1.10464	-1.17926	-1.12964	-0.948231	-1.19797	-1.16318	-0.829795	-1.04411	-0.974082	0.0346031	0.334708	0.551941	0.65686	0.60142	0.525316	0.499496	0.664047	0.555632	1.06605	0.869909	0.942189	1.04412	1.14808	0.834996	0.856953	0.68136	0.964417	0.92587	1.0813	0.987221	0.993053	0.905051	0.917621	1.05874	1.13684	0.886992	0.739992
F	far	-0.485731	-2.04186	-1.25504	-0.92547	-0.547822	-0.602155	-1.48556	-0.235022	-2.76853	-1.08002	-1.22778	-0.393022	-1.59957	-1.6263	-0.190006	-0.5108	-1.70023	-0.234413	-0.52255	-1.24158	0.278713	0.715973	-0.665346	-0.160996	0.593639	0.314398	0.383271	0.278433	1.04054	0.301202	0.379232	1.15403	1.708	1.01636	0.808767	1.4888	0.915647	1.54843	1.04102	1.81591	0.405565	0.230014	0.701964	1.01348	0.998972	0.94158	0.319342	0.72846
F	far	-0.358454	-1.17682	-3.28059	-2.15206	-0.200596	-0.460028	-0.13941	-0.725476	-0.842094	-1	-0.489513	-0.796482	-1.54293	-1.25324	-1.67938	-2.89664	-3.39446	-1.90739	-2.63841	-1.85207	0.233499	0.572251	-0.191317	-0.683638	-0.432066	-1.01045	0.345922	0.56723	0.784075	-0.020557	-0.240249	1.14612	1.79347	0.531103	0.0864737	1.15248	1.22901	1.39933	1.38135	1.36876	0.981952	0.257586	1.44092	0.194561	1.21952	0.947021	0.7384	0.139406
F	far	-1.28459	-1.06114	-1.11702	-1.15306	-0.969876	-1.21011	-1.121	-1.01042	-1.00498	-1.04751	-1.19895	-1.10266	-1.13767	-1.13885	-0.919261	-1.16864	-1.10555	-0.776033	-1.0732	-1.04772	0.0725841	0.298345	0.545595	0.643222	0.584901	0.575227	0.559634	0.631741	0.599645	1.10218	0.81402	0.962683	1.01291	1.1903	0.798815	0.803315	0.626806	0.94098	0.98777	1.12364	0.98001	1.05945	0.901072	0.927239	1.05687	1.21113	0.875617	0.680768
F	far	-0.534088	-1.96873	-1.2669	-0.899316	-0.610017	-0.613894	-1.4615	-0.163208	-2.81166	-1.07007	-1.21241	-0.368361	-1.59777	-1.64887	-0.261188	-0.555487	-1.74023	-0.268277	-0.517111	-1.24608	0.320958	0.739225	-0.623341	-0.122736	0.65986	0.33064	0.400397	0.27069	1.01091	0.341871	0.308865	1.13799	1.63023	1.02881	0.834661	1.52853	0.845049	1.56201	0.988203	1.80739	0.436545	0.250557	0.684305	0.964322	0.958743	0.920619	0.334765	0.771548
F	near	-1.14267	-1.17963	-1.14267	-1.14267	-1.07314	-1.07314	-1.04036	-0.978294	-1.04036	-0.948847	-0.840132	-1.10721	-0.948847	-1.07314	-0.978294	-1.07314	-1.04036	-0.833769	-0.853	-0.737827	0.564171	0.87169	0.868123	0.87169	0.801275	0.724644	0.721476	0.797406	0.920149	1.03213	1.07331	1.09146	1.08939	1.03508	0.880544	0.81278	0.868123	0.842734	0.89279	0.897554	0.840892	0.803684	0.822252	0.846407	0.881424	0.935995	0.945857	0.860944
F	near	-0.50515	-0.948847	-1.90309	-0.948847	-0.346787	-0.50515	-1.90309	-0.693682	-0.346787	-1.30103	0.607455	-1.30103	-1.30103	-0.346787	-1.90309	0.179695	-1.30103	-0.826984	-0.236263	-0.276153	0.277236	0.649889	0.0798517	0.284831	0.496861	0.234011	0.885668	0.574206	1.13989	0.597464	1.04726	0.505217	0.862832	1.27992	1.06087	-0.143652	1.3668	1.28028	0.618275	0.322496	0.930468	0.417199	0.373999	1.33796	0.936124	1.34768	0.112476	-0.197676
F	near	-1.90309	0	-1.90309	-1.90309	1	-1.30103	-1.90309	-0.50515	-1.90309	-1.30103	-1.90309	-1.90309	-0.948847	-0.50515	-0.50515	-0.69897	-0.50515	-0.391106	-0.296244	-0.0766146	0.601107	0.266524	0.506365	-0.316117	0.608781	0.966551	0.728677	0.702509	0.624564	0.653298	0.00150996	0.772658	0.672161	1.25964	0.657533	1.05606	0.506399	0.69691	1.38529	0.629375	1.04566	1.04574	0.789966	0.130424	0.951627	0.885971	0.870963	1.07085
F	near	-1.13532	-1.11294	-1.17706	-1.10723	-1.14684	-1.10877	-1.06114	-0.91841	-1.0234	-0.908383	-0.853284	-1.07682	-0.933841	-1.03562	-0.985467	-1.00445	-0.97739	-0.804064	-0.884109	-0.699967	0.486941	0.823936	0.934226	0.888927	0.761005	0.774546	0.716622	0.819318	0.982567	1.03778	1.08338	1.08798	1.05128	1.08224	0.948456	0.734761	0.904895	0.899822	0.911462	0.844038	0.79967	0.850934	0.746947	0.836663	0.889535	0.981729	0.978955	0.896094
F	near	-0.54495	-1.00739	-1.98673	-0.912786	-0.312011	-0.488395	-1.92546	-0.732309	-0.389057	-1.30225	0.617162	-1.3114	-1.28226	-0.400552	-1.82105	0.10609	-1.30992	-0.768785	-0.229933	-0.303297	0.272167	0.67007	0.0654882	0.282586	0.565559	0.25903	0.920199	0.588877	1.16447	0.554131	1.07437	0.55054	0.868573	1.23537	1.04621	-0.161523	1.34608	1.29097	0.620427	0.309737	1.00314	0.404416	0.345624	1.38328	0.90125	1.36391	0.170797	-0.208417
F	near	-1.87735	0	-1.83198	-1.95075	-1	-1.92719	-1.96318	-0.46368	-1.85772	-1.25625	-1.87497	-1.85239	-0.880516	-0.491417	-0.5793	-0.645001	-0.45167	-0.433121	-0.302573	-0.0807899	0.590188	0.276856	0.53942	-0.286698	0.549242	0.995814	0.708741	0.681211	0.680544	0.643098	0.000112401	0.73222	0.633148	1.28761	0.695367	1.00055	0.465059	0.71636	1.3992	0.685962	1.09721	1.08942	0.762477	0.0679134	0.882033	0.917413	0.88388	1.11285
F	near	-1.12832	-1.09534	-1.16841	-1.15737	-1.12423	-1.17221	-1.0557	-0.877185	-1.0797	-0.894708	-0.905486	-1.03956	-0.951677	-1.05401	-0.987818	-0.955615	-0.945554	-0.782182	-0.885394	-0.732306	0.521809	0.81913	0.963144	0.920921	0.79976	0.749259	0.764288	0.864855	1.03033	1.08214	1.0322	1.07126	1.011	1.04971	0.925353	0.789847	0.857576	0.934107	0.860835	0.862602	0.83648	0.870141	0.694353	0.814106	0.899095	0.968313	0.921973	0.904135
F	near	-0.623362	-1.04902	-1.925	-0.924647	-0.284063	-0.446675	-1.85055	-0.713328	-0.400673	-1.22314	0.651712	-1.28953	-1.26446	-0.434958	-1.8251	0.0949816	-1.2577	-0.733652	-0.163609	-0.322173	0.253576	0.686621	-0.0160248	0.270653	0.536576	0.265114	0.947151	0.541094	1.20694	0.551085	1.06828	0.524405	0.909747	1.21175	1.06397	-0.239327	1.37868	1.23803	0.586378	0.312282	1.04665	0.467135	0.283479	1.3781	0.904303	1.37207	0.0928325	-0.179034
F	near	-1.91491	-1	-1.88209	-1.98195	1	-1.94677	-1.91479	-0.468422	-1.85322	-1.30475	-1.86334	-1.88327	-0.902029	-0.409714	-0.617543	-0.72374	-0.375472	-0.41673	-0.292554	-0.0932925	0.664413	0.271306	0.511493	-0.323741	0.493162	0.999433	0.736413	0.654351	0.716148	0.596036	-0.0086023	0.692261	0.600176	1.28064	0.696	1.04183	0.459704	0.677816	1.46484	0.746102	1.114	1.09607	0.764633	0.0462709	0.808968	0.869613	0.864397	1.10232
F	near	-1.13029	-1.09833	-1.16315	-1.12699	-1.16984	-1.16204	-1.0556	-0.903401	-1.03171	-0.906157	-0.913251	-1.07204	-0.946168	-1.05175	-0.984507	-0.910781	-0.977821	-0.716474	-0.876759	-0.683247	0.515072	0.848285	0.986881	0.852715	0.878961	0.773727	0.78016	0.909038	1.08219	1.05119	1.07057	1.06745	0.984685	1.05809	0.840059	0.799827	0.923471	0.970951	0.808719	0.912299	0.868032	0.836876	0.753323	0.791776	0.908826	0.934874	0.934362	0.849308
F	near	-0.698925	-1.09405	-1.91997	-0.949439	-0.265322	-0.427835	-1.7786	-0.674849	-0.406086	-1.29373	0.632192	-1.33957	-1.20314	-0.510796	-1.77972	0.0777015	-1.26154	-0.758901	-0.223754	-0.342027	0.278008	0.670748	0.0379515	0.26936	0.506974	0.324562	0.932885	0.581156	1.25001	0.546973	1.09607	0.580265	0.913798	1.233	1.01341	-0.205991	1.32155	1.28906	0.584721	0.302004	1.06266	0.489139	0.343369	1.35592	0.930236	1.4067	0.157689	-0.212322
F	near	-1.8821	-1	-1.93503	-1.9705	1	-1.92641	-1.92033	-0.453212	-1.81718	-1.25339	-1.95413	-1.8891	-0.904357	-0.367054	-0.631326	-0.692531	-0.363118	-0.474438	-0.265404	-0.153985	0.634182	0.315277	0.431796	-0.373266	0.450152	1.02973	0.795088	0.704484	0.698159	0.525836	-0.000704928	0.713343	0.635607	1.28984	0.691628	1.10658	0.478742	0.73186	1.45815	0.734707	1.08757	1.04329	0.789891	0.044503	0.79424	0.880385	0.849375	1.09943
F	near	-1.14861	-1.12403	-1.18134	-1.0915	-1.11333	-1.0897	-1.10931	-0.890705	-1.04748	-0.932828	-0.941118	-1.06748	-0.942951	-1.00774	-1.00987	-0.908972	-0.934049	-0.690742	-0.833283	-0.640927	0.559469	0.882572	1.00019	0.827719	0.899743	0.737486	0.8508	0.864189	1.1042	1.06236	1.06206	1.01907	0.922528	1.10191	0.814649	0.760449	0.966244	0.942801	0.804494	0.906577	0.836072	0.877226	0.691601	0.820293	0.966563	0.946048	0.895698	0.802179
F	near	-0.693081	-1.14352	-1.91017	-1.03547	-0.282031	-0.375827	-1.73641	-0.673084	-0.40081	-1.33558	0.647583	-1.3365	-1.14443	-0.458048	-1.82465	0.0569652	-1.23828	-0.734814	-0.283658	-0.291818	0.275628	0.665869	0.106531	0.280034	0.497826	0.385946	0.941857	0.52029	1.19958	0.523773	1.04634	0.515559	0.888287	1.27589	1.04602	-0.291451	1.35476	1.24104	0.578191	0.371286	1.04175	0.420542	0.336502	1.40478	0.889384	1.38019	0.199072	-0.208262
F	near	-1.9265	-1	-1.95461	-2.0031	1	-2.00555	-1.86675	-0.50428	-1.73939	-1.33045	-1.94539	-1.95921	-0.944213	-0.317277	-0.581311	-0.736632	-0.284998	-0.466973	-0.222572	-0.0940902	0.601989	0.291116	0.42758	-0.402035	0.475988	1.09433	0.797355	0.673745	0.682005	0.482278	0.00064803	0.78127	0.622502	1.26338	0.741261	1.11448	0.498701	0.700878	1.44631	0.795047	1.06273	0.994064	0.818318	0.092308	0.71879	0.824348	0.829369	1.08003
F	near	-1.13789	-1.16459	-1.18661	-1.06218	-1.14677	-1.09749	-1.09845	-0.88065	-1.10028	-0.98583	-1.00034	-1.06238	-0.917667	-0.985834	-0.963804	-0.938942	-0.964353	-0.730197	-0.814226	-0.59779	0.515066	0.85173	1.03205	0.832542	0.933458	0.768847	0.910615	0.891726	1.08379	1.08711	1.09036	0.978189	0.885711	1.08505	0.7752	0.725621	0.971576	0.912049	0.847161	0.950276	0.832104	0.850651	0.702538	0.78736	0.962027	0.870827	0.940523	0.78956
F	near	-0.675949	-1.08894	-1.8387	-0.988801	-0.34754	-0.364988	-1.68046	-0.62267	-0.360154	-1.26823	0.606743	-1.25678	-1.1028	-0.487438	-1.84844	0.0728037	-1.26933	-0.71102	-0.348908	-0.262144	0.206171	0.682892	0.0454898	0.230337	0.54841	0.424963	0.968888	0.457686	1.204	0.539221	0.963741	0.486779	0.825698	1.23292	1.0145	-0.249024	1.41109	1.29151	0.533789	0.373599	0.991218	0.345764	0.372779	1.3873	0.828308	1.32133	0.163652	-0.204244
F	near	-1.97237	-1	-1.89534	-2.00072	-1	-2.0326	-1.94943	-0.424259	-1.67164	-1.35811	-1.89812	-1.87993	-0.910096	-0.296031	-0.622834	-0.822408	-0.256106	-0.495064	-0.222274	-0.0216214	0.669165	0.326387	0.350003	-0.454668	0.408566	1.14666	0.740286	0.593965	0.698838	0.489287	-0.0460016	0.734125	0.607055	1.29274	0.810097	1.08229	0.441232	0.709277	1.49826	0.777214	1.12318	1.05622	0.821826	0.0898884	0.780268	0.887327	0.761007	1.07245
F	near	-1.15507	-1.14491	-1.14293	-1.05586	-1.14417	-1.10916	-1.08646	-0.859305	-1.1308	-0.957825	-0.984296	-1.12705	-0.955269	-0.987162	-0.955024	-0.988969	-0.976372	-0.728204	-0.802928	-0.631809	0.447665	0.884406	1.06563	0.842813	0.963898	0.709591	0.937867	0.928703	1.12393	1.15779	1.01101	0.99569	0.89079	1.08817	0.71929	0.649077	0.983639	0.886031	0.872119	1.00348	0.796981	0.814912	0.716847	0.765803	0.993253	0.893705	0.908082	0.801802
F	near	-0.743396	-1.03708	-1.792	-0.922168	-0.371295	-0.299948	-1.64442	-0.62745	-0.386731	-1.31991	0.579919	-1.24283	-1.0775	-0.467145	-1.84892	0.130843	-1.33144	-0.711287	-0.405965	-0.255727	0.266642	0.68036	0.060742	0.201032	0.521707	0.362325	1.02957	0.392764	1.20485	0.513028	0.957254	0.424855	0.856078	1.27022	0.999094	-0.191226	1.38262	1.24526	0.563566	0.347964	0.971713	0.338869	0.442572	1.38805	0.834124	1.26884	0.129697	-0.204337
F	ultrafar	-1.14267	-1.17963	-0.0861199	-0.948847	-1.04036	-1.14267	-1.07314	-1.07314	-1.07314	-0.920367	-1.04036	-1.04036	-0.89279	-1.00877	-1.00877	-1.00877	-1.00877	-0.840132	-1.00877	-0.853	-0.13861	0.539738	0.523946	0.529242	0.47336	0.407582	0.431545	0.491471	0.668025	0.809918	0.817529	0.759765	0.775813	0.750605	0.585464	0.498337	0.573002	0.634768	0.77083	0.742382	0.528582	0.346244	0.502431	0.457735	0.35112	0.369558	0.496969	0.12469
F	ultrafar	-1.5193	-1.53108	-0.380081	0.255273	-0.212894	-2.69296	-2.24558	-1.87765	-0.399332	-1.30891	-1.16136	-0.845364	-1.34032	-0.117216	-2.12407	-2.58181	-1.5176	0.00539503	-1.09399	-2.06406	-0.724427	0.590342	0.298954	-0.153028	-0.309304	0.453846	0.790915	0.712503	0.656717	1.1433	0.515143	0.379243	-0.0292873	0.613986	-0.148048	0.887733	0.389531	0.507517	0.507358	0.621857	0.168008	0.253334	0.795493	0.172619	-0.433411	0.117995	0.0352466	-0.0187419
F	ultrafar	-0.416655	-1.13707	-0.396605	-0.300446	-2.91594	-2.11625	-0.212894	-0.929651	-3.28058	-0.623423	-2.48304	-0.873134	-1.13412	-1.91356	-1.0958	-0.895144	-0.715118	-0.663982	-0.905571	-1.14411	-0.109545	1.00327	0.963767	0.959176	0.440678	0.423322	0.0651174	0.317519	-0.148605	0.748017	0.709183	0.707319	1.10132	0.687788	-0.247021	0.536755	1.02538	0.843051	0.00326705	0.281575	-0.23878	0.776591	1.24607	0.666691	-0.746495	-0.587947	0.30576	-0.540221
F	ultrafar	-1.1496	-1.14766	-0.089466	-0.883282	-0.990687	-1.11019	-1.05657	-1.59327	-1.15476	-0.882336	-1.1227	-1.04842	-0.840652	-1.06813	-1.02244	-0.96305	-1.02718	-0.882358	-1.0931	-0.905909	-0.14903	0.531994	0.504719	0.473862	0.528025	0.377927	0.444047	0.502036	0.692145	0.833698	0.807345	0.773029	0.777567	0.758534	0.574507	0.477768	0.553225	0.701024	0.737968	0.69708	0.568765	0.38413	0.504631	0.422118	0.347196	0.366834	0.449352	0.0873323
F	ultrafar	-1.48725	-1.49912	-0.397335	0.252793	-0.211416	-2.695	-2.30235	-1.86805	-0.445567	-1.37652	-1.18953	-0.913579	-1.34353	-0.0963572	-2.15575	-2.64133	-1.51454	0.0153996	-1.04918	-2.04803	-0.814192	0.531015	0.314974	-0.159672	-0.318255	0.46297	0.80798	0.65912	0.719896	1.19706	0.545794	0.371282	0.0479982	0.639663	-0.155714	0.934289	0.334107	0.498854	0.469427	0.578328	0.143166	0.315958	0.840145	0.0973858	-0.514036	0.108936	0.0372133	-0.0534953
F	ultrafar	-0.476943	-1.17976	-0.335668	-0.327898	-2.98357	-2.16075	-0.1341	-0.999238	-3.30598	-0.655722	-2.49943	-0.887756	-1.21158	-1.89358	-1.13122	-0.845569	-0.753833	-0.618976	-0.885341	-1.15703	-0.105111	0.97262	0.931839	0.977943	0.358124	0.462188	0.0417846	0.376094	-0.150842	0.777179	0.70191	0.694261	1.16232	0.656339	-0.228243	0.502162	1.01764	0.844697	-0.00979431	0.29185	-0.24224	0.714325	1.23115	0.674414	-0.788227	-0.60989	0.290815	-0.490592
F	ultrafar	-1.18431	-1.10497	-0.0568505	-0.807308	-1.03654	-1.18631	-1.07493	-1.53398	-1.13665	-0.932144	-1.1583	-1.11744	-0.836172	-1.09008	-1.00871	-0.945691	-1.06317	-0.868184	-1.17216	-0.975201	-0.136087	0.517652	0.508819	0.466428	0.568758	0.413621	0.44907	0.496639	0.663197	0.82227	0.87626	0.7629	0.805785	0.812067	0.546097	0.440266	0.581167	0.752691	0.764578	0.678024	0.612733	0.406417	0.547733	0.383556	0.33951	0.408933	0.4543	0.0695357
F	ultrafar	-1.50647	-1.49815	-0.383557	0.273709	-0.157743	-2.78408	-2.22244	-1.88192	-0.514482	-1.34817	-1.17279	-0.959059	-1.30811	-0.120624	-2.1311	-2.69374	-1.49643	-0.0528614	-1.04171	-2.05171	-0.754458	0.517334	0.336513	-0.127722	-0.331533	0.392066	0.774307	0.665722	0.715515	1.1829	0.530239	0.411711	-0.00249634	0.62929	-0.199611	0.94416	0.257937	0.519886	0.448143	0.527075	0.145078	0.379692	0.749967	0.141344	-0.495555	0.120514	0.0921338	-0.0121142
F	ultrafar	-0.547235	-1.13706	-0.275404	-0.280771	-3.04996	-2.12029	-0.189094	-1.04315	-3.27774	-0.713473	-2.54679	-0.878833	-1.20052	-1.88275	-1.1975	-0.921916	-0.831402	-0.644256	-0.836658	-1.14177	-0.0967197	0.946747	0.867294	0.896579	0.342502	0.442135	0.0446815	0.409452	-0.130423	0.798366	0.747998	0.729768	1.12367	0.709993	-0.211734	0.476121	1.06469	0.923891	-0.0105939	0.287318	-0.212798	0.651373	1.18453	0.685427	-0.775373	-0.540522	0.258347	-0.459944
F	ultrafar	-1.18107	-1.13492	-0.09465	-0.793274	-0.965753	-1.16074	-1.05471	-1.54183	-1.1421	-0.872017	-1.21879	-1.1665	-0.884751	-1.15691	-1.06235	-1.00908	-1.03563	-0.905449	-1.23497	-1.00765	-0.0877597	0.464302	0.458436	0.497575	0.629284	0.414035	0.45863	0.474263	0.64017	0.848368	0.868585	0.676172	0.854687	0.859617	0.56058	0.430417	0.537798	0.696907	0.753333	0.669965	0.534979	0.443574	0.474722	0.359549	0.332368	0.333799	0.489925	0.0387977
F	ultrafar	-1.49555	-1.45661	-0.360618	0.32764	-0.158785	-2.74118	-2.19361	-1.80268	-0.579764	-1.3563	-1.21178	-1.01394	-1.23931	-0.116706	-2.08589	-2.75631	-1.52276	-0.100292	-0.966433	-2.0037	-0.786338	0.484249	0.258409	-0.177924	-0.346707	0.461447	0.713065	0.661905	0.719878	1.18937	0.506405	0.46281	-0.0378888	0.620581	-0.178178	0.907748	0.252786	0.572774	0.493618	0.51611	0.18683	0.420713	0.789401	0.200517	-0.498655	0.109857	0.0979527	0.05636
F	ultrafar	-0.589401	-1.18279	-0.32547	-0.321153	-2.98088	-2.10156	-0.147648	-1.03934	-3.26925	-0.726478	-2.55743	-0.894592	-1.12942	-1.89954	-1.27156	-0.959007	-0.826744	-0.630121	-0.85531	-1.19621	-0.0281968	0.976245	0.838383	0.958776	0.404087	0.366805	0.0710255	0.474148	-0.0686784	0.822405	0.69245	0.777322	1.13285	0.677861	-0.198767	0.451613	1.11659	0.998614	0.0170532	0.316504	-0.211448	0.649757	1.22035	0.727247	-0.773253	-0.589448	0.249115	-0.39411
F	ultrafar	-1.14086	-1.09331	-0.0335369	-0.783566	-1.03941	-1.15737	-1.03315	-1.56667	-1.09842	-0.915976	-1.21052	-1.21697	-0.85547	-1.12259	-1.07848	-0.994812	-1.04507	-0.93393	-1.16713	-1.04884	-0.0660543	0.490299	0.431375	0.488286	0.60829	0.335501	0.421492	0.472	0.593545	0.833253	0.829252	0.696251	0.834412	0.838942	0.536087	0.359246	0.564884	0.651624	0.726285	0.688216	0.542153	0.450851	0.431307	0.372592	0.292729	0.353305	0.471886	0.111102
F	ultrafar	-1.4764	-1.49459	-0.290799	0.360568	-0.182549	-2.8164	-2.26773	-1.79701	-0.545205	-1.38542	-1.24145	-1.01497	-1.22818	-0.102068	-2.16565	-2.79113	-1.49093	-0.14161	-0.892959	-2.05229	-0.782974	0.494785	0.309095	-0.166767	-0.373615	0.434183	0.767557	0.678116	0.717472	1.18743	0.476514	0.426908	-0.00254488	0.603936	-0.148527	0.855961	0.260976	0.576806	0.513191	0.493731	0.182091	0.4397	0.795507	0.199782	-0.502165	0.131756	0.0513209	0.104925
F	ultrafar	-0.54947	-1.20628	-0.354099	-0.401342	-3.02434	-2.08552	-0.22425	-1.04493	-3.22823	-0.780215	-2.49374	-0.903209	-1.09791	-1.83287	-1.34944	-0.942476	-0.803888	-0.624043	-0.892167	-1.1414	-0.0360871	1.04104	0.821405	0.998382	0.37191	0.352329	0.118024	0.49667	-0.141688	0.826512	0.680285	0.751315	1.09325	0.652837	-0.201658	0.414738	1.14418	1.03336	0.0623699	0.280269	-0.231573	0.695527	1.21718	0.729081	-0.800659	-0.604188	0.261089	-0.361356
F	ultrafar	-1.17697	-1.05572	-0.0177061	-0.806895	-0.99453	-1.13481	-0.987263	-1.59413	-1.08347	-0.986411	-1.20241	-1.26184	-0.846004	-1.14192	-1.04952	-0.933222	-1.03091	-0.907197	-1.22782	-1.01434	-0.0182853	0.533964	0.442543	0.449077	0.650813	0.294883	0.4979	0.517951	0.572481	0.847803	0.892863	0.677343	0.80355	0.825521	0.527801	0.392221	0.621103	0.66822	0.686396	0.678497	0.565795	0.361519	0.46721	0.369484	0.353448	0.36625	0.448808	0.10993
F	ultrafar	-1.42966	-1.51469	-0.366071	0.406401	-0.174904	-2.90491	-2.25561	-1.75901	-0.605303	-1.36631	-1.20245	-0.990052	-1.28511	-0.0412557	-2.22211	-2.78514	-1.52346	-0.159825	-0.953289	-2.06527	-0.765307	0.483388	0.362639	-0.158284	-0.301198	0.47002	0.702483	0.712969	0.717226	1.20004	0.511991	0.446799	-0.0264909	0.655431	-0.142691	0.862038	0.226301	0.617097	0.531876	0.561122	0.135751	0.501178	0.862085	0.22318	-0.48271	0.146365	0.112419	0.0255566
F	ultrafar	-0.543772	-1.19587	-0.326574	-0.361365	-2.94799	-2.05234	-0.231685	-1.11505	-3.23894	-0.819382	-2.51381	-0.944612	-1.15039	-1.90542	-1.331	-0.940691	-0.827165	-0.618168	-0.88272	-1.14442	-0.0768954	1.01389	0.795091	0.961586	0.316853	0.31916	0.0702724	0.549602	-0.143133	0.806034	0.608569	0.717506	1.13268	0.709052	-0.163598	0.385569	1.10751	0.990168	0.0350258	0.288267	-0.279925	0.740457	1.22586	0.755119	-0.771727	-0.605819	0.305961	-0.335709
F	ultrafar	-1.10931	-1.00257	0.0221135	-0.788822	-0.946833	-1.07268	-0.956448	-1.62822	-1.03351	-1.03362	-1.21013	-1.26395	-0.876096	-1.15553	-1.09826	-0.960044	-1.05758	-0.836252	-1.19036	-0.986298	-0.0187837	0.516888	0.470973	0.438499	0.681108	0.29935	0.525913	0.550462	0.58936	0.838657	0.839566	0.664793	0.868666	0.862777	0.583565	0.346282	0.66905	0.730299	0.714734	0.713068	0.527862	0.380794	0.493429	0.41932	0.37935	0.318922	0.477783	0.126455
F	ultrafar	-1.40703	-1.52236	-0.431809	0.461156	-0.177756	-2.82987	-2.22265	-1.68665	-0.632261	-1.30118	-1.29263	-1.05036	-1.32401	0.00447492	-2.22906	-2.86334	-1.49046	-0.24948	-0.988617	-2.00741	-0.725737	0.53253	0.420902	-0.145814	-0.333251	0.424362	0.682519	0.706531	0.722516	1.19697	0.48903	0.423726	-0.000459961	0.642529	-0.21065	0.872343	0.175162	0.54748	0.479928	0.59315	0.21051	0.422644	0.888946	0.246395	-0.497944	0.200582	0.149152	0.034842
O	far	-0.183517	-1.05342	-1.42055	-0.493492	-1.4483	-0.748674	-0.88455	-0.658735	-2.61791	-0.292073	-0.438403	-1.02408	-1.57398	-1.47232	-1.61883	-1.24804	-1.34931	-0.688406	-1.71305	-1.01027	0.225325	0.409001	0.059522	0.175294	0.388181	0.185431	0.372532	0.399813	0.283998	1.08968	0.260813	0.598877	1.68668	1.01317	0.803829	1.50233	0.758973	1.43503	0.861798	1.09662	1.28682	0.176069	0.634126	0.936565	0.936757	0.908381	0.840646	0.51849
O	far	-1	-2.3073	-0.817844	-1.80754	-0.39134	-0.485651	-1.90309	0.179695	1	-0.69897	-0.09691	0	-2.0704	-2.31531	-1.31325	-0.611997	-1.8145	-1.89379	-0.435099	-0.328159	-0.858004	0.360381	0.258736	-0.705028	-0.12612	-0.749144	0.257763	0.375723	-0.348202	1.07061	0.12423	0.176412	2.05253	0.386881	0.917547	1.29913	1.17525	1.42783	1.30159	1.05355	0.976131	-0.0326072	0.936508	1.07678	1.28079	0.385443	0.797516	0.865126
O	far	-0.166593	-2.04659	-1.73549	-1.85691	-0.674269	-0.168753	-1.03443	-0.282365	-2.20897	-0.878058	-0.261607	-1.49126	-1.53253	-2.93805	-0.670722	-1.66433	-3.64968	-3.14964	-1.59675	-1.38676	-0.00347024	0.330117	-0.57271	-0.68206	-0.528237	-1.30268	0.405807	0.439221	-0.246689	0.826913	-1.04827	0.562565	2.08017	0.34549	0.612976	1.47637	1.54523	1.83765	1.33331	1.32634	1.03423	-1.17379	1.17065	1.05204	1.25584	0.225951	0.940212	0.548498
O	far	-0.180189	-1.03442	-1.41743	-0.515463	-1.38413	-0.771623	-0.883424	-0.620043	-2.67222	-0.342155	-0.380425	-1.05951	-1.54141	-1.5284	-1.54358	-1.28039	-1.31765	-0.657488	-1.64435	-1.02367	0.256782	0.432059	0.0443474	0.22952	0.365845	0.173588	0.41356	0.399684	0.29181	1.0254	0.300418	0.573503	1.74908	1.01951	0.788835	1.52549	0.786283	1.4212	0.836078	1.02684	1.27364	0.243629	0.679511	0.979525	0.930696	0.923859	0.833541	0.518265
O	far	1	-2.28706	-0.850591	-1.77241	-0.477825	-0.428836	-1.99228	0.149325	1	-0.634089	-0.163741	1	-2.02833	-2.26128	-1.30374	-0.581392	-1.82605	-1.88712	-0.428098	-0.286875	-0.871979	0.385539	0.337228	-0.722989	-0.0555264	-0.743408	0.256527	0.412257	-0.345608	1.02536	0.164534	0.199037	2.08272	0.351687	0.904209	1.26988	1.22779	1.45537	1.36296	1.038	1.02065	-0.087225	0.965584	1.051	1.32749	0.364753	0.795692	0.903546
O	far	-0.144642	-2.03915	-1.77878	-1.79198	-0.662866	-0.192349	-1.11044	-0.26465	-2.05993	-0.878319	-0.285811	-1.47143	-1.5023	-3.23922	-0.678228	-1.62955	-3.62085	-3.08724	-1.54479	-1.36607	0.0693399	0.309824	-0.558556	-0.617072	-0.558728	-1.24576	0.362403	0.508705	-0.335397	0.830157	-1.03106	0.610912	2.138	0.298499	0.673526	1.45732	1.59664	1.88463	1.34274	1.3885	1.04779	-1.17548	1.14754	1.04287	1.32996	0.296126	0.952849	0.533735
O	far	-0.203166	-1.01336	-1.37493	-0.492056	-1.41537	-0.755334	-0.82271	-0.66219	-2.6579	-0.422243	-0.422702	-1.05292	-1.54963	-1.48624	-1.52164	-1.23021	-1.37132	-0.665618	-1.61938	-0.981325	0.311607	0.366235	0.01847	0.201733	0.426588	0.154627	0.464462	0.36218	0.333309	1.05714	0.243973	0.53583	1.78014	0.984169	0.808695	1.52375	0.841543	1.36732	0.770678	1.05807	1.26156	0.215605	0.660169	0.980044	0.933309	0.979224	0.804147	0.476852
O	far	-1	-2.34104	-0.845951	-1.81427	-0.565528	-0.512883	-2.06172	0.107931	-1	-0.716051	-0.15399	1	-2.01672	-2.28188	-1.35407	-0.561054	-1.75767	-1.86963	-0.443592	-0.358167	-0.912367	0.349706	0.27452	-0.715574	-0.00856994	-0.746438	0.252792	0.396589	-0.339604	1.04244	0.161244	0.213203	2.09254	0.367238	0.854653	1.26299	1.23003	1.46446	1.37846	1.07045	0.998758	-0.0945507	0.993894	0.99647	1.24513	0.292845	0.789392	0.869998
O	far	-0.0858066	-2.00234	-1.69746	-1.81437	-0.604195	-0.151858	-1.16711	-0.189606	-1.974	-0.940102	-0.218819	-1.38486	-1.49712	-3.04533	-0.720661	-1.68798	-3.39868	-3.00387	-1.58676	-1.42713	0.020817	0.262328	-0.589377	-0.64555	-0.63472	-1.27262	0.401499	0.477307	-0.403961	0.77645	-0.959126	0.567807	2.10477	0.265967	0.700962	1.42184	1.62162	1.86324	1.33695	1.33905	1.0622	-1.23794	1.17131	1.07909	1.32211	0.336232	0.924147	0.512135
O	far	-0.244	-0.986095	-1.42797	-0.418028	-1.40184	-0.80377	-0.860729	-0.713082	-2.63631	-0.41427	-0.45364	-1.03708	-1.58561	-1.53272	-1.47715	-1.2914	-1.44349	-0.67604	-1.56793	-0.990531	0.340371	0.402459	-0.0336498	0.132309	0.421548	0.191713	0.474213	0.366178	0.370269	1.08612	0.225145	0.568991	1.81465	1.00437	0.76917	1.59079	0.853506	1.4072	0.739159	1.0207	1.29709	0.2042	0.709565	1.05882	1.00034	0.971608	0.835472	0.425947
O	far	0	-2.3462	-0.919854	-1.86032	-0.549213	-0.440465	-1.99261	0.108986	0	-0.633805	-0.216286	-1	-1.99275	-2.36692	-1.41385	-0.495116	-1.78403	-1.85819	-0.492711	-0.371232	-0.874834	0.336941	0.258684	-0.707025	0.0675985	-0.782289	0.293581	0.342309	-0.354579	0.995027	0.165547	0.175316	2.14123	0.371044	0.883288	1.32645	1.22401	1.40849	1.39646	1.02979	1.02555	-0.152383	1.06078	1.02192	1.23711	0.235935	0.792787	0.865518
O	far	-0.0888956	-1.98915	-1.78899	-1.7675	-0.607754	-0.107916	-1.14372	-0.189102	-1.85314	-0.911973	-0.198065	-1.37284	-1.47162	-3.29979	-0.680717	-1.68287	-3.56154	-2.93707	-1.51891	-1.44598	0.0481083	0.225916	-0.609771	-0.627477	-0.634591	-1.30298	0.366629	0.520211	-0.330692	0.738822	-1.02715	0.60558	2.10529	0.219142	0.737783	1.46174	1.67195	1.8438	1.38914	1.38548	1.06319	-1.23451	1.12809	1.08956	1.27319	0.40525	0.900477	0.508563
O	far	-0.205342	-0.965616	-1.40821	-0.407106	-1.46338	-0.833597	-0.87784	-0.748977	-2.72693	-0.391683	-0.478369	-1.08163	-1.64745	-1.50952	-1.43961	-1.33976	-1.43142	-0.726739	-1.58906	-1.06907	0.288503	0.408411	-0.0568024	0.159222	0.422818	0.241417	0.460747	0.358182	0.362917	1.04776	0.224089	0.504724	1.82879	1.04292	0.789131	1.57601	0.80863	1.39602	0.699844	0.995491	1.36423	0.241929	0.672872	1.03774	0.928749	0.907822	0.876496	0.491934
O	far	0	-2.42242	-0.951317	-1.79513	-0.534597	-0.417043	-1.96189	0.0621614	-1	-0.704339	-0.286315	-1	-1.94781	-2.38178	-1.40707	-0.507791	-1.75553	-1.82584	-0.479578	-0.327796	-0.884695	0.387333	0.293145	-0.689672	0.00734168	-0.833203	0.310135	0.362301	-0.35417	1.00984	0.133387	0.104239	2.19174	0.316952	0.911197	1.26879	1.25651	1.4099	1.34053	0.975726	1.02922	-0.0950069	1.12387	1.08423	1.2832	0.179313	0.861327	0.851701
O	far	-0.0246556	-2.07658	-1.73638	-1.74933	-0.578388	-0.0402868	-1.12503	-0.147392	-1.95756	-0.927207	-0.138779	-1.3084	-1.45426	-3.30555	-0.702908	-1.58945	-3.77344	-2.96226	-1.55628	-1.4141	-0.011091	0.193171	-0.622248	-0.654263	-0.685397	-1.31036	0.278058	0.53604	-0.193048	0.681204	-1.0171	0.624689	2.10392	0.199419	0.723865	1.49988	1.73324	1.86268	1.36985	1.3609	1.12882	-1.22437	1.16818	1.04183	1.20938	0.372273	0.894785	0.539155
O	far	-0.195136	-0.958212	-1.4513	-0.405884	-1.46362	-0.835323	-0.865718	-0.678403	-2.67091	-0.395019	-0.543508	-1.15408	-1.62362	-1.57745	-1.51078	-1.32094	-1.4275	-0.711613	-1.60691	-1.11316	0.269224	0.413832	-0.0845735	0.15899	0.378438	0.178046	0.413799	0.32243	0.3885	1.11821	0.254706	0.551952	1.86365	1.08354	0.821624	1.61475	0.790364	1.36647	0.656817	0.984057	1.44044	0.235001	0.665986	1.06703	0.901405	0.912749	0.803153	0.551296
O	far	-1	-2.35328	-0.897341	-1.86367	-0.471843	-0.431458	-2.036	0.0141746	1	-0.729486	-0.3201	-1	-2.00358	-2.44333	-1.42776	-0.519092	-1.80233	-1.82803	-0.525285	-0.263441	-0.92846	0.409751	0.264334	-0.688269	-0.00909199	-0.790375	0.29879	0.297254	-0.358379	0.997737	0.133518	0.0900833	2.15532	0.30359	0.922769	1.32949	1.29323	1.46095	1.38804	0.979128	1.05672	-0.147695	1.05333	1.0241	1.31384	0.172727	0.848526	0.818309
O	far	-0.0252791	-2.0588	-1.75706	-1.68006	-0.61665	-0.0469601	-1.09096	-0.128678	-2.1118	-1.01078	-0.0898642	-1.23892	-1.44653	-3.10871	-0.683497	-1.66112	-3.75056	-2.89998	-1.51266	-1.44596	-0.0912922	0.152742	-0.52428	-0.647672	-0.603514	-1.27285	0.228218	0.477996	-0.0925137	0.724123	-1.07335	0.646298	2.0974	0.209704	0.69768	1.51116	1.79419	1.89034	1.33208	1.31974	1.1608	-1.25753	1.20004	1.02872	1.24078	0.299877	0.866786	0.563042
O	far	-0.152703	-0.919629	-1.48181	-0.364398	-1.46809	-0.781658	-0.806644	-0.724697	-2.69118	-0.342784	-0.554852	-1.07236	-1.6033	-1.56851	-1.43101	-1.34416	-1.40126	-0.793329	-1.57366	-1.14897	0.327226	0.387514	-0.0364156	0.1369	0.331047	0.175599	0.471572	0.362936	0.457107	1.09746	0.242326	0.520722	1.88812	1.09563	0.837972	1.61143	0.785639	1.33959	0.584327	1.0457	1.45399	0.225182	0.685928	1.1075	0.900405	0.924349	0.836727	0.489691
O	far	1	-2.34491	-0.962041	-1.90545	-0.413413	-0.384424	-2.06058	-0.00896923	1	-0.70366	-0.355541	-1	-2.06972	-2.49385	-1.38673	-0.539733	-1.73242	-1.81468	-0.538165	-0.267483	-0.894839	0.471615	0.256466	-0.75184	0.0674166	-0.826984	0.33193	0.24522	-0.368158	1.02968	0.169579	0.131123	2.18794	0.380158	0.944518	1.38427	1.32902	1.44972	1.45911	0.989679	1.03754	-0.191753	1.01694	0.989958	1.3502	0.139893	0.868733	0.853555
O	near	-1.62608	-1.37367	-1.01966	-1.40116	-0.897135	-1.35419	-1.35579	-1.08041	-1.48944	-0.966972	-1.07588	-1.77626	-0.803273	-0.228158	-1.75011	-2.70144	-1.37252	-0.212894	-0.266089	-0.495176	0.314024	0.588412	0.159185	0.511263	0.393697	0.672309	0.613197	0.645488	0.981838	0.449957	0.937754	0.613374	1.10654	1.09323	1.21973	0.266496	1.67562	0.966414	0.331306	0.643529	0.942553	0.304974	0.650558	1.3805	1.02051	1.33008	0.500831	0.843
O	near	-0.69897	1	1	-1	-1.90309	1	-0.69897	-1.81153	-1.30103	-1.30103	-1	-1.30103	-1	-0.948847	-1.30103	1	-1.30103	-0.572944	-0.246674	-0.399069	0.570475	0.398051	0.242704	-0.328911	0.566241	0.709194	0.685477	0.478043	0.689631	1.07094	0.408782	0.846168	0.394592	1.22011	0.643232	1.04835	0.567244	0.557115	1.07887	0.796586	0.814263	0.775392	0.699103	0.322532	0.90706	1.16663	1.05676	1.03718
O	near	-0.409049	-3.13869	-2.34243	-2.26427	-2.51863	-0.748951	-1.92765	-0.81782	-1.04	-0.855853	-2.09492	-0.332344	-3.67654	-0.977616	-1.17651	-1.05682	-0.331825	-0.642872	-0.441436	-0.337296	0.577331	0.348757	0.25061	0.433584	0.272706	1.12588	1.0699	0.469263	0.344866	0.822256	-0.379781	0.663209	0.186334	1.36924	0.794877	0.687613	0.995266	0.837274	0.994595	0.579756	0.936179	0.767531	0.982943	-0.341346	0.890756	0.905391	0.847789	0.422995
O	near	-1.5928	-1.39883	-1.03126	-1.41203	-0.821765	-1.32352	-1.4188	-1.16154	-1.41731	-1.02568	-1.01883	-1.76645	-0.836333	-0.277104	-1.75179	-2.69342	-1.44624	-0.301816	-0.347146	-0.538479	0.274598	0.618716	0.199338	0.463631	0.38275	0.696129	0.61679	0.63837	0.898731	0.46251	0.915989	0.618717	1.14467	1.13879	1.2022	0.29881	1.70785	0.985997	0.373174	0.677213	0.929026	0.252725	0.592372	1.3865	0.942858	1.31063	0.424756	0.893176
O	near	-0.701857	1	1	0	-1.87723	0	-0.779788	-1.77057	-1.2799	-1.32955	-1	-1.92901	1	-0.998675	-1.34061	1	-1.25408	-0.551133	-0.291153	-0.366692	0.49988	0.388682	0.258714	-0.260679	0.604509	0.70977	0.758176	0.526876	0.669114	1.1008	0.411825	0.86409	0.42584	1.26897	0.711738	1.06406	0.631773	0.547741	1.05906	0.827225	0.821018	0.784838	0.727974	0.264179	0.871768	1.13098	1.06589	0.991266
O	near	-1.10983	-2.06805	-3.62574	-3.76961	-1.63738	-1.5841	-2.60797	-0.742193	-0.936137	-0.860514	-2.61646	-1.20712	-2.06951	-0.870893	-0.901343	-0.903363	-1.07798	-1.46405	-0.759599	-1.96532	-2.40057	-0.350653	-1.41706	-2.60949	-2.06586	-0.868433	0.492774	-2.87721	-0.555345	-1.6073	-1.62561	-2.8399	-0.0161595	0.805252	0.350947	-0.988274	-0.166992	0.442089	-0.382088	-1.467	0.588785	-0.15394	0.156994	-0.714742	0.205578	0.70008	0.103448	0.461393
O	near	-1.68233	-1.45433	-1.02879	-1.36828	-0.748926	-1.31461	-1.42592	-1.14538	-1.35475	-1.05291	-1.01389	-1.79251	-0.790456	-0.308287	-1.83558	-2.64062	-1.44535	-0.341398	-0.320046	-0.554331	0.187175	0.590269	0.212678	0.392623	0.349597	0.731857	0.621433	0.651582	0.809017	0.455466	0.886469	0.646359	1.08913	1.14201	1.19674	0.326978	1.70024	1.03909	0.367818	0.669712	0.890615	0.170934	0.642962	1.36884	0.945376	1.33944	0.371037	0.838996
O	near	-0.675553	1	1	-1	-1.90194	1	-0.741569	-1.7159	-1.28412	-1.2749	-1	-1.90278	-1	-0.917607	-1.32616	1	-1.23214	-0.499935	-0.262166	-0.288167	0.429211	0.341635	0.326364	-0.298626	0.670466	0.72151	0.757508	0.562392	0.633558	1.0816	0.459624	0.784421	0.369957	1.32158	0.732815	1.0729	0.646466	0.52092	1.08802	0.90831	0.834793	0.733623	0.773208	0.321525	0.828084	1.19834	1.0596	1.01516
O	near	-1.11866	-2.15504	-3.66394	-3.72944	-1.59109	-1.56469	-2.64308	-0.694863	-0.971874	-0.795013	-2.65821	-1.21426	-2.01919	-0.871554	-0.848532	-0.842917	-1.15363	-1.48427	-0.830011	-1.90191	-2.40106	-0.339261	-1.43878	-2.64689	-2.02647	-0.84074	0.46203	-2.81832	-0.610083	-1.60841	-1.65528	-2.88876	0.0260332	0.716573	0.259888	-0.969062	-0.086628	0.490207	-0.429216	-1.46039	0.51303	-0.17338	0.204972	-0.739732	0.144129	0.642133	0.0476137	0.475683
O	near	-1.64323	-1.38455	-1.06291	-1.36036	-0.752754	-1.2472	-1.43155	-1.16349	-1.28721	-1.14183	-1.05891	-1.73927	-0.750324	-0.263992	-1.85749	-2.60371	-1.40665	-0.370558	-0.296558	-0.488035	0.140336	0.566178	0.242653	0.391422	0.338025	0.748245	0.650692	0.619647	0.878316	0.411311	0.932038	0.676837	1.15447	1.09078	1.24522	0.269686	1.74154	1.03423	0.403014	0.720528	0.831919	0.151786	0.651189	1.30577	0.900614	1.33036	0.34814	0.790684
O	near	-0.715123	0	1	1	-1.94735	0	-0.659092	-1.68416	-1.28877	-1.24594	0	-1.85438	1	-0.996152	-1.41734	0	-1.24095	-0.480326	-0.300872	-0.375209	0.37353	0.393238	0.278208	-0.26328	0.595558	0.729054	0.758182	0.572019	0.6535	1.01893	0.507712	0.823999	0.343191	1.23686	0.78569	1.11903	0.662111	0.519133	1.05615	0.918968	0.870665	0.757205	0.793921	0.310349	0.804433	1.16087	1.00524	0.970502
O	near	-1.08682	-2.21315	-3.66752	-3.69308	-1.58046	-1.50085	-2.5987	-0.773539	-0.914142	-0.797333	-2.68758	-1.27861	-1.9543	-0.847237	-0.824896	-0.884033	-1.10051	-1.50466	-0.829543	-1.82053	-2.32434	-0.376493	-1.51547	-2.60914	-2.07501	-0.89114	0.515196	-2.87319	-0.627679	-1.69017	-1.62431	-2.813	0.0657755	0.629223	0.213102	-0.969023	-0.0697793	0.494729	-0.405915	-1.54385	0.515002	-0.197847	0.180581	-0.677094	0.183637	0.602197	0.103644	0.492373
O	near	-1.71708	-1.39797	-1.06343	-1.35353	-0.840136	-1.26372	-1.4238	-1.16846	-1.2726	-1.16684	-1.08826	-1.79475	-0.762944	-0.230271	-1.91218	-2.58524	-1.41999	-0.395555	-0.291345	-0.54315	0.165907	0.52828	0.272605	0.331029	0.340856	0.701369	0.688098	0.664528	0.836377	0.379741	0.966217	0.680883	1.17343	1.12413	1.20768	0.25626	1.7049	1.06316	0.369976	0.658628	0.822221	0.182863	0.687456	1.28137	0.890407	1.3317	0.394345	0.855821
O	near	-0.67149	-1	0	-1	-1.92329	1	-0.65992	-1.61468	-1.28712	-1.28536	0	-1.94367	-1	-0.976658	-1.3916	0	-1.26852	-0.443741	-0.352747	-0.330183	0.293113	0.418589	0.27985	-0.310149	0.526391	0.776916	0.795052	0.513348	0.596758	1.08704	0.488448	0.837285	0.335386	1.22322	0.778535	1.0532	0.689235	0.462532	1.025	0.92154	0.801409	0.765446	0.793038	0.235184	0.84705	1.09716	0.997803	0.915126
O	near	-1.13151	-2.15659	-3.64434	-3.65129	-1.55529	-1.56029	-2.68388	-0.7288	-0.958033	-0.809679	-2.67026	-1.2388	-1.96729	-0.887504	-0.866238	-0.960228	-1.17463	-1.55129	-0.807954	-1.85262	-2.36555	-0.309965	-1.54148	-2.53462	-2.12114	-0.892104	0.464452	-2.85177	-0.636777	-1.75249	-1.67117	-2.88221	0.0902272	0.68628	0.144142	-0.89616	-0.00348165	0.540006	-0.345596	-1.6103	0.558305	-0.254375	0.222373	-0.726996	0.128105	0.521483	0.140899	0.408355
O	near	-1.64106	-1.44189	-1.04395	-1.40756	-0.842503	-1.21926	-1.47043	-1.20783	-1.2274	-1.20626	-1.01851	-1.7887	-0.766208	-0.216343	-1.86739	-2.59973	-1.43458	-0.353666	-0.272347	-0.521139	0.152943	0.589685	0.264946	0.295473	0.314157	0.751012	0.717603	0.704615	0.77565	0.294844	0.985575	0.705359	1.18989	1.07563	1.25386	0.246386	1.66471	1.00155	0.366526	0.680286	0.819356	0.138832	0.664887	1.25634	0.886461	1.34686	0.464543	0.848888
O	near	-0.63828	1	1	-1	-1.91986	1	-0.687875	-1.64741	-1.26779	-1.36687	0	-1.95275	-1	-1.0014	-1.33125	0	-1.20066	-0.511125	-0.331488	-0.414453	0.318966	0.370088	0.322581	-0.284322	0.572495	0.782692	0.865374	0.501156	0.594069	1.05625	0.467092	0.913139	0.345014	1.25839	0.791969	1.01887	0.64698	0.477088	0.99642	0.950056	0.82865	0.730636	0.836973	0.209202	0.798353	1.02621	0.987134	0.930187
O	near	-1.05477	-2.16078	-3.67625	-3.67012	-1.51927	-1.62486	-2.64944	-0.753836	-0.899975	-0.875586	-2.70719	-1.25023	-1.97867	-0.953999	-0.909498	-1.0355	-1.10651	-1.5269	-0.830582	-1.93339	-2.38528	-0.375612	-1.61964	-2.45606	-2.04928	-0.86831	0.463017	-2.84726	-0.726822	-1.68272	-1.70493	-2.92981	0.108718	0.625238	0.171834	-0.926872	-0.0208394	0.511534	-0.294937	-1.5415	0.594447	-0.3354	0.133417	-0.777086	0.121511	0.474706	0.0695406	0.469501
O	near	-1.72496	-1.43784	-1.00119	-1.35276	-0.779238	-1.29687	-1.46018	-1.15479	-1.31352	-1.14939	-0.993731	-1.72184	-0.723848	-0.245479	-1.91576	-2.60156	-1.49956	-0.350727	-0.230729	-0.609456	0.167964	0.547952	0.224281	0.266635	0.285935	0.765099	0.712987	0.759636	0.817382	0.304084	1.03025	0.712467	1.14406	1.08961	1.23945	0.17317	1.69151	1.03283	0.326821	0.655206	0.853087	0.16922	0.670153	1.27735	0.86705	1.33128	0.480295	0.796063
O	near	-0.637281	0	0	0	-1.93105	1	-0.705438	-1.60935	-1.30556	-1.44494	1	-1.92907	1	-0.923139	-1.29954	0	-1.24974	-0.474686	-0.408848	-0.411558	0.282358	0.334969	0.260198	-0.276562	0.510208	0.695919	0.859667	0.490165	0.59842	1.04873	0.40935	0.834241	0.327832	1.25957	0.831773	0.942239	0.640161	0.427806	1.02764	0.926882	0.872984	0.795405	0.831127	0.221226	0.799857	0.965905	0.961695	0.975138
O	ultrafar	-1.02405	-1.39407	-1.7016	-1.21844	-0.418527	-2.25483	-1.32746	-2.21362	-0.576244	-0.381982	-1.03853	-0.833057	-0.69897	-2.30182	-1.16603	-2.51817	-0.0922837	-1.22737	-1.19604	-2.21111	-0.217564	0.793249	0.981589	0.0311718	0.871568	0.155197	0.687704	0.501584	0.64986	0.903564	0.722892	0.864051	0.39767	0.590019	0.0729791	0.695127	0.733262	0.460467	1.08423	0.606657	0.140692	0.606545	0.684177	0.797113	-0.322795	0.0329246	0.525076	0.101843
O	ultrafar	-2.24197	-0.812579	-2.25856	-1.03262	-1.56718	-1.46107	-1.54211	-0.956636	-1.20695	-0.809318	-2.0204	-0.458563	-1.00189	-2.13151	-1.63358	-3.29677	-1.47698	-0.932139	-1.25309	-1.4049	0.287937	-0.47583	1.33011	0.663514	0.136534	0.42556	0.417805	0.419097	0.564859	0.340246	1.04917	0.486829	0.779641	0.404881	-0.0805781	1.03232	0.836467	0.555449	0.210246	0.212783	-0.363429	0.457164	1.24787	0.823659	-0.632828	-0.384711	0.292709	-0.0624751
O	ultrafar	-0.724701	-1.74893	-1.11259	-0.573822	-3.74223	-1.22806	-0.846094	-0.705841	-1.16276	-0.754159	-3.39567	-1.48353	-1.54699	-2.28589	-1.14789	-1.50387	-1.47117	-0.750953	-1.21135	-7.76696	0.158738	0.42767	1.10353	0.812053	-0.662975	0.531706	0.803586	0.530526	-0.421554	0.852269	0.803123	0.377901	0.678931	0.718453	-0.223889	0.940991	1.20265	1.07935	-0.260392	-0.335741	-1.17161	0.864088	1.24743	0.789968	-0.886732	-1.11587	-0.102262	-1.11435
O	ultrafar	-1.09847	-1.38004	-1.6486	-1.22363	-0.359896	-2.27674	-1.34367	-2.27672	-0.583334	-0.364023	-1.08884	-0.782945	-0.628349	-2.22278	-1.14464	-2.46252	-0.15637	-1.25932	-1.1731	-2.26565	-0.305876	0.803746	1.01955	-0.0443064	0.831603	0.187959	0.684681	0.440761	0.698378	0.951317	0.756908	0.826886	0.34769	0.535543	0.0609131	0.68448	0.76986	0.52222	1.14393	0.624268	0.118092	0.626267	0.738569	0.786087	-0.287358	0.0254777	0.503119	0.113801
O	ultrafar	-2.3083	-0.846735	-2.22845	-0.959972	-1.52649	-1.39903	-1.52087	-1.00984	-1.27379	-0.800476	-2.0499	-0.539679	-0.97906	-2.1084	-1.64392	-3.3264	-1.55275	-0.935164	-1.26035	-1.40753	0.198554	-0.525833	1.39329	0.689676	0.11884	0.461465	0.447033	0.465665	0.549644	0.264887	1.10541	0.513011	0.769367	0.434267	-0.0552856	1.0628	0.817708	0.539784	0.194394	0.148424	-0.320467	0.511253	1.31673	0.790773	-0.645166	-0.362644	0.371364	-0.120689
O	ultrafar	-1.27757	-1.68336	-1.3613	-0.855741	-3.224	-1.42534	-2.09244	-1.30383	-1.06231	-1.05173	-3.3313	-1.61912	-3.34801	-5.58406	-1.1114	-2.34636	-2.07638	-2.50622	-2.24875	-3.39635	-2.00243	0.0744645	0.814382	0.128008	-0.27568	-0.168751	0.292167	-0.273813	-0.320748	0.0457675	-1.23433	-0.282683	0.592086	-1.46502	-0.577919	-0.56761	0.0655294	0.0803475	-2.74058	-0.954762	-1.44715	-0.88698	-2.73133	-1.24284	-1.27573	-1.26096	-2.56798	-2.57288
O	ultrafar	-1.12198	-1.40997	-1.63087	-1.27182	-0.43125	-2.3059	-1.38147	-2.35043	-0.595991	-0.350446	-1.13705	-0.727771	-0.578672	-2.18517	-1.08224	-2.42885	-0.148535	-1.34771	-1.17729	-2.21565	-0.394587	0.793619	0.988541	-0.122817	0.832531	0.199046	0.655325	0.440917	0.686126	0.965991	0.772704	0.755519	0.371684	0.579939	0.0711634	0.708953	0.771191	0.572301	1.06616	0.668865	0.116644	0.542973	0.810778	0.821587	-0.339703	0.0185787	0.483189	0.0476924
O	ultrafar	-2.32252	-0.789378	-2.30433	-0.995984	-1.49349	-1.36783	-1.59625	-1.09491	-1.221	-0.750296	-2.04067	-0.542698	-0.995184	-2.16561	-1.6282	-3.39649	-1.50365	-0.962717	-1.34989	-1.39629	0.244694	-0.560218	1.34643	0.691074	0.195493	0.511656	0.402582	0.399581	0.554117	0.263189	1.17163	0.563999	0.804083	0.497374	-0.0157628	1.03338	0.818752	0.569643	0.167658	0.146143	-0.29552	0.566753	1.32262	0.8354	-0.69391	-0.393926	0.345319	-0.155255
O	ultrafar	-1.23121	-1.72059	-1.2999	-0.856492	-3.21305	-1.47452	-2.04998	-1.34447	-1.01184	-1.11348	-3.27178	-1.55321	-3.3658	-5.6698	-1.08697	-2.37553	-2.00132	-2.48952	-2.30605	-3.40709	-2.08312	-0.00696484	0.880257	0.12813	-0.33337	-0.225526	0.257086	-0.209582	-0.408476	0.0597594	-1.25964	-0.238298	0.651993	-1.40676	-0.552016	-0.630194	-3.89652e-05	0.109761	-2.72409	-0.915696	-1.37384	-0.901343	-2.71865	-1.18793	-1.26872	-1.22748	-2.6129	-2.64223
O	ultrafar	-1.18329	-1.33647	-1.58295	-1.26465	-0.42684	-2.39011	-1.41018	-2.29057	-0.544288	-0.303586	-1.08852	-0.777702	-0.546832	-2.20596	-1.09522	-2.471	-0.209336	-1.34935	-1.1353	-2.23324	-0.321784	0.775103	0.961114	-0.0858619	0.77748	0.212979	0.661748	0.40571	0.733752	0.925796	0.768068	0.750984	0.430527	0.564923	0.00530334	0.653511	0.724381	0.548263	1.0589	0.63928	0.0653376	0.612169	0.882513	0.831421	-0.360986	0.0531008	0.542696	0.0034555
O	ultrafar	-2.33905	-0.737271	-2.38392	-0.992736	-1.55249	-1.43967	-1.52397	-1.1087	-1.22783	-0.776798	-2.07539	-0.551059	-1.03884	-2.12747	-1.62969	-3.45278	-1.49271	-1.00124	-1.35878	-1.38873	0.265127	-0.549458	1.31886	0.710521	0.222222	0.487573	0.472692	0.457346	0.57561	0.212113	1.20919	0.544065	0.803438	0.473796	-0.0407015	1.07865	0.830299	0.546451	0.143058	0.151023	-0.269001	0.634108	1.33841	0.86381	-0.632755	-0.334345	0.360975	-0.132927
O	ultrafar	-1.2	-1.64523	-1.29427	-0.915845	-3.26356	-1.44043	-2.12614	-1.43403	-1.04479	-1.03074	-3.29032	-1.50428	-3.4449	-5.65433	-1.16531	-2.46654	-2.02319	-2.49881	-2.28828	-3.46746	-2.05477	-0.0901646	0.895115	0.0791568	-0.26121	-0.220288	0.228892	-0.300362	-0.375334	-0.0310471	-1.24204	-0.237685	0.672247	-1.3928	-0.599022	-0.564111	-0.0625582	0.0225289	-2.64303	-0.860029	-1.37877	-0.86584	-2.70508	-1.22936	-1.20974	-1.19206	-2.68533	-2.63091
O	ultrafar	-1.12677	-1.41575	-1.66713	-1.35352	-0.495251	-2.38699	-1.46462	-2.2369	-0.553011	-0.372422	-1.01956	-0.78823	-0.536863	-2.13537	-1.10659	-2.43973	-0.188843	-1.31359	-1.08248	-2.27859	-0.365732	0.842273	0.991881	-0.0820627	0.734279	0.224636	0.691519	0.420122	0.679623	0.8853	0.750664	0.797384	0.458624	0.622316	0.0131205	0.641861	0.782322	0.512301	1.01712	0.682161	0.0828455	0.644603	0.813923	0.754817	-0.347721	0.00292219	0.557847	0.00985189
O	ultrafar	-2.35817	-0.733598	-2.45899	-0.937289	-1.60727	-1.3862	-1.52224	-1.17286	-1.20828	-0.765434	-1.99406	-0.520812	-0.97999	-2.11214	-1.6495	-3.40229	-1.44214	-0.952699	-1.28574	-1.37215	0.347267	-0.610325	1.2467	0.651502	0.236958	0.420417	0.416579	0.395018	0.599523	0.165262	1.17257	0.486158	0.740122	0.460629	-0.0979497	1.10846	0.803178	0.556177	0.177937	0.153345	-0.252348	0.603696	1.33441	0.816291	-0.614513	-0.292521	0.340426	-0.117975
O	ultrafar	-1.22004	-1.62567	-1.23527	-0.852408	-3.2784	-1.39738	-2.1842	-1.36663	-1.11185	-0.951404	-3.22845	-1.53311	-3.47138	-5.60735	-1.15269	-2.47851	-2.1143	-2.52132	-2.34934	-3.41747	-2.12304	-0.119842	0.950505	0.0973253	-0.249251	-0.14695	0.288785	-0.303107	-0.418688	-0.0478	-1.19885	-0.182552	0.69068	-1.42683	-0.518018	-0.557272	-0.0950572	0.0424239	-2.70167	-0.887226	-1.39436	-0.852158	-2.78841	-1.24718	-1.14167	-1.27747	-2.67276	-2.68716
O	ultrafar	-1.08858	-1.40852	-1.70251	-1.30306	-0.470739	-2.35759	-1.40585	-2.16039	-0.511692	-0.357482	-1.01527	-0.826274	-0.510581	-2.17874	-1.07327	-2.45417	-0.146096	-1.2698	-1.01098	-2.26803	-0.353216	0.807315	1.02854	-0.0976867	0.711065	0.225634	0.64232	0.377147	0.736637	0.832196	0.734844	0.807164	0.436008	0.591773	-0.0337513	0.632271	0.843821	0.561392	1.03655	0.728313	0.146118	0.699048	0.767578	0.725408	-0.289552	-0.0269216	0.475233	0.049943
O	ultrafar	-2.36683	-0.740356	-2.49679	-0.976852	-1.66718	-1.39365	-1.51837	-1.11832	-1.1983	-0.754038	-1.93479	-0.55934	-1.04973	-2.1619	-1.65681	-3.42868	-1.46409	-0.906826	-1.34793	-1.42577	0.356448	-0.542524	1.24269	0.696454	0.287287	0.423027	0.459438	0.460224	0.655976	0.147769	1.17885	0.559693	0.704634	0.436166	-0.16495	1.14956	0.868362	0.520755	0.204686	0.133375	-0.217915	0.658069	1.32238	0.823874	-0.653532	-0.330991	0.316636	-0.0771962
O	ultrafar	-1.19017	-1.56433	-1.26448	-0.938652	-3.35119	-1.47859	-2.16021	-1.41725	-1.07852	-1.0113	-3.26139	-1.46375	-3.49303	-5.65453	-1.21067	-2.40376	-2.20167	-2.54243	-2.29713	-3.43591	-2.04125	-0.103233	0.928268	0.168778	-0.18857	-0.0771507	0.208701	-0.259539	-0.338407	-0.0896211	-1.13354	-0.18418	0.623689	-1.40953	-0.448202	-0.605925	-0.0582138	0.112637	-2.69215	-0.909481	-1.47705	-0.842107	-2.71074	-1.19175	-1.1383	-1.20644	-2.67648	-2.65724
O	ultrafar	-1.03034	-1.37644	-1.75855	-1.25278	-0.481495	-2.35804	-1.32515	-2.22844	-0.587174	-0.361858	-0.968769	-0.795298	-0.556713	-2.15837	-1.09988	-2.46726	-0.16133	-1.34379	-0.979709	-2.29144	-0.313223	0.755586	1.01498	-0.0679991	0.728139	0.283124	0.614353	0.398407	0.66532	0.906426	0.700085	0.833349	0.474922	0.661003	-0.00369822	0.67719	0.82515	0.589851	1.02501	0.774922	0.177072	0.702681	0.783718	0.721859	-0.315897	-0.0223191	0.388635	0.0709228
O	ultrafar	-2.34107	-0.678471	-2.50503	-0.962793	-1.61085	-1.33004	-1.50075	-1.10918	-1.19461	-0.693603	-1.93831	-0.587925	-1.0549	-2.24777	-1.69835	-3.3655	-1.4067	-0.945546	-1.36245	-1.42972	0.331522	-0.631982	1.24347	0.646266	0.359168	0.423093	0.450755	0.474221	0.674314	0.202658	1.25401	0.583384	0.675928	0.384107	-0.108664	1.10898	0.885134	0.518666	0.128116	0.128974	-0.154782	0.656272	1.28623	0.778201	-0.623724	-0.321854	0.266632	-0.0685016
T	far	-0.419705	-0.932876	-0.560386	-1.62667	-1.28618	-1.40952	-0.505033	-1.20715	-2.09737	-0.453119	-1.70787	-0.948174	-1.29714	-0.924875	-1.34518	-1.10614	-1.27392	0.10864	-1.28263	-0.81273	0.166718	0.352314	0.115424	0.609597	0.23383	0.598922	0.228695	0.174146	0.522853	-0.106128	1.12118	0.356528	1.41518	1.1236	0.883073	1.29347	0.782588	1.22397	1.18368	1.0449	1.29338	0.599495	0.880442	1.01065	0.826598	0.815738	0.653373	0.358041
T	far	-0.647501	-2.23038	-2.14626	-1.30103	-0.50515	-0.549209	-0.09691	-0.50515	-1.30103	-0.69897	-1.90309	-1.30103	-1.65725	-1.42235	-1.31285	-2.33541	-3.45687	-1.58286	-2.22967	-1.44385	-0.135684	0.245301	-0.00486702	-0.399903	0.324836	-0.392499	0.273896	0.402281	0.0348959	0.82934	0.00224032	0.523624	1.74931	0.434572	1.22886	1.46915	1.02961	1.74477	1.16805	1.08188	0.894806	-0.167634	0.723019	1.44693	0.95332	0.340967	0.83399	0.928083
T	far	-0.212004	-1.8724	-1.58965	-1.6746	-0.687215	-0.212079	-1.0069	-0.323589	-2.10437	-0.854551	-0.317471	-1.4054	-1.5144	-2.46867	-0.702961	-1.53288	-2.7799	-2.12079	-1.51011	-1.31225	0.0175748	0.347839	-0.425851	-1.35369	-0.360255	-3.1123	0.403974	0.432879	-0.0892585	0.823864	-3.33834	0.576793	2.02605	0.433987	0.653842	1.45341	1.4883	1.78791	1.30522	1.30452	1.03429	-0.683763	1.14199	1.04951	1.22101	0.322665	0.922014	0.558654
T	far	-0.448408	-0.972066	-0.510069	-1.66993	-1.32815	-1.43321	-0.516768	-1.21656	-2.06423	-0.406787	-1.78332	-0.987787	-1.34827	-0.966529	-1.35769	-1.17428	-1.21591	0.0754766	-1.2881	-0.818191	0.129984	0.307757	0.0886042	0.556177	0.268101	0.655951	0.170782	0.194851	0.444792	-0.0439321	1.11237	0.34063	1.41914	1.12409	0.894576	1.32627	0.765451	1.25852	1.2032	1.03211	1.33533	0.585374	0.880866	1.01228	0.87642	0.794163	0.704277	0.375463
T	far	-0.605824	-2.31156	-2.18097	-1.32337	-0.531258	-0.612976	-0.0774551	-0.591544	-1.27044	-0.768875	-1.86923	-1.38093	-1.58004	-1.4856	-1.30459	-2.30584	-3.46077	-1.59223	-2.28744	-1.47386	-0.0978741	0.247656	0.0416325	-0.448273	0.285595	-0.419043	0.294963	0.369668	-0.0425341	0.839225	0.0378327	0.586688	1.71465	0.391174	1.22424	1.44133	1.06729	1.782	1.12442	1.0183	0.963394	-0.106538	0.765928	1.45349	0.993481	0.334425	0.787628	0.929674
T	far	-0.177974	-1.85199	-1.5253	-1.62176	-0.65583	-0.196022	-1.00838	-0.28714	-2.20489	-0.917568	-0.338059	-1.42429	-1.45407	-2.59366	-0.745979	-1.61872	-2.7733	-2.18021	-1.54381	-1.28136	0.0172837	0.375994	-0.508175	-1.38778	-0.403946	-3.03033	0.430377	0.378351	-0.0568227	0.881829	-3.24235	0.593185	1.98822	0.415464	0.639956	1.47882	1.42843	1.799	1.33635	1.32294	1.05606	-0.677032	1.17068	0.995529	1.27464	0.261121	0.908881	0.55535
T	far	-0.507998	-0.923602	-0.513336	-1.59607	-1.27659	-1.46523	-0.527034	-1.19933	-2.01203	-0.466116	-1.76791	-0.974093	-1.29886	-0.962527	-1.28725	-1.17898	-1.22761	0.017103	-1.34674	-0.763625	0.119435	0.33071	0.118349	0.523695	0.321197	0.633244	0.19724	0.202262	0.479328	-0.00297593	1.12061	0.289769	1.42293	1.10859	0.916418	1.25131	0.793438	1.2898	1.23126	0.975067	1.39199	0.589322	0.927245	0.977672	0.947349	0.809785	0.702282	0.328944
T	far	-0.673854	-2.25707	-2.20837	-1.37591	-0.536808	-0.621163	-0.0510585	-0.571225	-1.28149	-0.729945	-1.9155	-1.34165	-1.58505	-1.48489	-1.25245	-2.28178	-3.47899	-1.58528	-2.22743	-1.47498	-0.0805974	0.310309	0.0534944	-0.417324	0.342739	-0.421144	0.236838	0.415501	-0.0104409	0.837088	0.0324846	0.629601	1.69713	0.3957	1.24476	1.46611	1.05898	1.75558	1.11675	0.935968	0.931126	-0.0746459	0.789576	1.52832	0.968129	0.355966	0.784139	0.971114
T	far	-0.223311	-1.83957	-1.4912	-1.57001	-0.670658	-0.242945	-0.987456	-0.249257	-2.15683	-0.997783	-0.385451	-1.5187	-1.40947	-2.56434	-0.744226	-1.65391	-2.85445	-2.21645	-1.52923	-1.26815	0.0110707	0.359745	-0.505184	-1.43547	-0.430172	-3.01347	0.470326	0.290029	-0.0568429	0.803946	-3.52792	0.641447	1.94965	0.426798	0.681517	1.54833	1.44002	1.85898	1.29585	1.32255	1.02924	-0.717281	1.15583	0.9404	1.18981	0.313024	0.870955	0.601106
T	far	-0.465342	-0.908322	-0.496417	-1.60147	-1.2883	-1.44518	-0.490517	-1.1767	-2.07296	-0.51799	-1.80729	-0.951	-1.26547	-0.987717	-1.25886	-1.22511	-1.26483	-0.0274281	-1.42461	-0.727602	0.130941	0.314385	0.135375	0.562419	0.254688	0.642504	0.203457	0.263899	0.488405	0.0221544	1.11943	0.261419	1.46874	1.14767	0.954699	1.3038	0.823797	1.25824	1.21921	0.9829	1.42265	0.570777	0.978736	1.00034	0.897133	0.883601	0.717686	0.286684
T	far	-0.623578	-2.20311	-2.16186	-1.38626	-0.486909	-0.571614	-0.0551157	-0.59261	-1.24467	-0.697617	-1.88917	-1.36273	-1.63585	-1.47787	-1.29033	-2.25686	-3.46628	-1.66381	-2.25311	-1.53111	-0.0722426	0.220622	0.0780084	-0.385813	0.268306	-0.369314	0.201783	0.467914	-0.0216557	0.832788	0.0562716	0.666739	1.70156	0.329995	1.24673	1.54277	1.04943	1.7673	1.19046	0.870677	1.00825	-0.162177	0.83301	1.47556	1.04818	0.381954	0.713681	0.956505
T	far	-0.183695	-1.87585	-1.48829	-1.56227	-0.606863	-0.204397	-0.991527	-0.197944	-2.04785	-1.04575	-0.424101	-1.5448	-1.34221	-2.73845	-0.819272	-1.67989	-3.00132	-2.17515	-1.55465	-1.24204	-0.0166183	0.398261	-0.58836	-1.43775	-0.421819	-2.92773	0.485455	0.278412	-0.147161	0.861546	-3.58639	0.690681	1.90342	0.481599	0.63565	1.52934	1.38212	1.84106	1.3055	1.37628	1.0535	-0.771535	1.20069	0.924265	1.20705	0.250214	0.914962	0.634943
T	far	-0.50699	-0.908572	-0.543867	-1.67619	-1.35327	-1.39918	-0.544427	-1.20518	-2.14526	-0.588943	-1.83934	-0.917949	-1.28764	-0.923425	-1.2505	-1.23355	-1.21458	-0.0546591	-1.43766	-0.744965	0.10977	0.331678	0.162497	0.588015	0.245546	0.591691	0.253586	0.315924	0.511732	-0.042842	1.1726	0.267356	1.38461	1.10226	0.949069	1.27113	0.747801	1.26576	1.25306	0.937865	1.40679	0.506005	1.0324	1.00903	0.873312	0.913923	0.71327	0.286249
T	far	-0.576569	-2.12601	-2.08699	-1.45946	-0.41479	-0.5914	-0.053297	-0.526178	-1.28205	-0.726818	-1.84238	-1.32759	-1.69381	-1.53097	-1.36804	-2.18986	-3.5002	-1.69131	-2.19339	-1.52984	-0.162061	0.248273	0.146542	-0.358489	0.336081	-0.316383	0.159235	0.45421	-0.0284734	0.788169	0.0551859	0.719286	1.71701	0.300997	1.27148	1.58125	1.06519	1.76968	1.21296	0.93081	0.952623	-0.111281	0.839007	1.47163	1.10476	0.367959	0.707753	0.930272
T	far	-0.189086	-1.81229	-1.44116	-1.60773	-0.641347	-0.226493	-1.04781	-0.201883	-2.04688	-1.06331	-0.401445	-1.64662	-1.3091	-2.68955	-0.877317	-1.7597	-3.02701	-2.1251	-1.49354	-1.31527	-0.0385424	0.366234	-0.420766	-1.42161	-0.403309	-2.84255	0.537054	0.316308	-0.170512	0.834893	-3.64994	0.719204	1.85678	0.441173	0.652862	1.5094	1.41259	1.87163	1.27928	1.41321	1.11295	-0.731247	1.22433	0.98408	1.25016	0.24267	0.899254	0.632873
T	far	-0.43202	-0.859221	-0.589302	-1.74725	-1.30916	-1.44442	-0.522717	-1.24819	-2.08743	-0.602939	-1.88873	-0.97273	-1.33412	-0.941185	-1.27025	-1.23771	-1.2062	-0.0891481	-1.41497	-0.742345	0.0394371	0.338004	0.134918	0.64811	0.206515	0.609346	0.262277	0.323304	0.528255	-0.133203	1.13798	0.266174	1.36708	1.12278	0.985556	1.20566	0.813943	1.30337	1.24123	0.991544	1.41708	0.481832	1.00533	1.00475	0.862793	0.879176	0.766193	0.234823
T	far	-0.525532	-2.05161	-2.1042	-1.46419	-0.474946	-0.524328	-0.00520198	-0.600807	-1.372	-0.744123	-1.86908	-1.39459	-1.65015	-1.58322	-1.38674	-2.17573	-3.44587	-1.67436	-2.26381	-1.5062	-0.0847396	0.239843	0.073378	-0.337142	0.251032	-0.365261	0.149482	0.428967	-0.0598261	0.727772	0.0580521	0.646016	1.7341	0.32406	1.32466	1.66164	1.09563	1.68679	1.15008	0.977381	0.957615	-0.1324	0.865746	1.47812	1.07143	0.415814	0.741974	0.950008
T	far	-0.202309	-1.76552	-1.42682	-1.66064	-0.579065	-0.19001	-1.03336	-0.16422	-1.91643	-1.02503	-0.440032	-1.71864	-1.30417	-2.68911	-0.811692	-1.82443	-3.09373	-2.17814	-1.54034	-1.35083	-0.0153844	0.359345	-0.444955	-1.45353	-0.474834	-2.94301	0.509137	0.392299	-0.166194	0.840267	-4.44424	0.723005	1.91722	0.374216	0.626349	1.49264	1.46773	1.84967	1.28404	1.40747	1.11967	-0.744908	1.27592	0.996557	1.18193	0.181361	0.92129	0.633234
T	far	-0.478685	-0.858518	-0.577625	-1.77885	-1.36143	-1.40301	-0.505028	-1.23889	-2.15298	-0.547967	-1.87434	-1.02131	-1.32319	-0.90413	-1.29496	-1.2535	-1.21464	-0.0303836	-1.42294	-0.801267	0.0182957	0.346056	0.104248	0.68051	0.268661	0.535406	0.24067	0.259597	0.49633	-0.184434	1.11785	0.314186	1.33369	1.08885	0.906925	1.26773	0.766362	1.27156	1.28246	1.04117	1.39258	0.421485	0.935462	0.98668	0.938608	0.888333	0.775287	0.311022
T	far	-0.477461	-2.10636	-2.11941	-1.4895	-0.49516	-0.478124	-0.0163225	-0.595654	-1.39773	-0.716321	-1.82643	-1.34472	-1.66245	-1.56653	-1.39742	-2.13111	-3.39228	-1.71119	-2.2956	-1.44433	-0.0244078	0.306224	0.00381383	-0.279757	0.242734	-0.345442	0.125767	0.448019	-0.0908177	0.739128	0.127904	0.612661	1.77237	0.311287	1.27235	1.72433	1.02115	1.70089	1.10312	0.987985	0.957482	-0.148463	0.896905	1.46239	1.04549	0.408528	0.755416	1.01132
T	near	-0.982374	-1.22575	-1.1245	-0.661768	-0.54391	-0.844783	-1.53699	-1.00252	-1.17338	-0.420348	-0.315772	-1.94964	-0.453363	-1.64618	-1.74653	-2.73545	-1.13891	-1.49589	-1.15959	0.00026744	0.786649	0.781988	0.348707	-0.0224616	0.493211	0.414669	1.07967	1.02243	0.650467	0.920308	0.49604	1.02197	0.888721	1.39166	1.06585	1.2137	0.737691	1.24715	0.906022	0.976337	0.43357	0.39938	0.590688	0.82427	1.09124	1.06669	1.01493	0.756559
T	near	1	-1	-0.212894	1	-0.212894	-1	-1	-1.95702	-1.30103	-0.09691	-1.90309	0.324797	-1.30103	-0.69897	-0.69897	-0.69897	-1.30103	-1.31787	-0.160554	-0.299079	0.722174	0.986143	0.109366	0.73825	0.730759	0.618486	1.20382	-0.309877	0.282162	1.06396	0.201434	0.825023	0.140111	1.11273	0.974556	0.538695	0.451158	1.01427	0.443725	0.157745	0.70397	0.689551	1.0446	0.120368	0.267545	0.739693	0.980634	0.806176
T	near	-0.473871	-2.52231	-2.0901	-2.95409	-2.02714	-0.760269	-1.84229	-0.845129	-1.03272	-0.828441	-3.92126	-0.394154	-2.59881	-0.97366	-1.19251	-1.05942	-0.404724	-0.666311	-0.452219	-0.328511	0.565049	0.399768	0.279828	0.439343	0.32724	1.07727	1.04417	0.511672	0.419717	0.834345	-0.134423	0.70392	0.298365	1.35241	0.824133	0.706958	0.997583	0.867982	0.976475	0.598731	0.916339	0.752757	0.948469	-0.0530624	0.886279	0.927757	0.855777	0.463155
T	near	-0.976334	-1.23061	-1.06537	-0.618409	-0.53039	-0.813512	-1.57073	-1.00221	-1.22709	-0.422488	-0.306122	-1.92685	-0.420017	-1.71519	-1.77387	-2.68136	-1.17824	-1.44639	-1.09387	-0.0381793	0.858979	0.798561	0.288013	-0.0371353	0.547239	0.412494	1.15132	0.963127	0.701218	0.938876	0.529496	1.07324	0.911809	1.35976	0.991651	1.2673	0.731705	1.20558	0.88321	0.93475	0.474643	0.382833	0.622589	0.773133	1.0871	1.04902	1.01561	0.773771
T	near	-1	1	-0.197107	1	-0.231752	-1	0	-1.96414	-1.36854	-0.0330942	-1.95671	0.348567	-1.28603	-0.691595	-0.713105	-0.663527	-1.3065	-1.3429	-0.139076	-0.284427	0.798106	1.04783	0.0547995	0.786908	0.788584	0.583676	1.22599	-0.341177	0.259878	0.997487	0.262284	0.748576	0.154727	1.14256	0.972935	0.494915	0.423133	1.0929	0.367614	0.0950417	0.770834	0.684035	1.06376	0.141125	0.196065	0.808964	1.02497	0.867875
T	near	-1.03954	-2.03964	-4.87938	-4.55964	-1.74396	-1.5213	-2.58091	-0.703223	-1.00369	-0.91478	-5.66282	-1.1793	-1.93212	-0.905111	-0.966639	-1.06883	-1.2257	-1.40163	-0.779743	-1.83857	-2.12009	-0.412427	-1.72425	-5.92867	-1.72632	-0.825782	0.434275	-6.62194	-0.508706	-1.39446	-1.49646	-2.64941	0.098127	0.728643	0.325839	-0.831934	-0.12258	0.299149	-0.318537	-3.13824	0.595489	-0.0653826	0.231055	-0.517051	0.231497	0.758503	0.193694	0.360554
T	near	-0.967639	-1.24247	-1.05537	-0.627251	-0.575892	-0.73815	-1.51395	-0.97099	-1.19533	-0.501067	-0.370482	-1.90885	-0.348211	-1.7014	-1.72936	-2.66937	-1.16632	-1.53557	-1.08684	0.00983138	0.785542	0.864926	0.342581	-0.0937394	0.504949	0.387551	1.18051	0.966711	0.732715	0.918674	0.557136	1.13002	0.930557	1.28652	0.930071	1.22012	0.697128	1.14172	0.862858	0.947718	0.440214	0.399775	0.645906	0.79294	1.08228	0.987602	0.963082	0.795148
T	near	-1	-1	-0.27753	1	-0.154119	0	0	-2.05272	-1.31446	-0.0361323	-1.96411	0.338889	-1.37322	-0.677526	-0.686889	-0.680315	-1.2539	-1.3993	-0.103901	-0.368152	0.716758	1.09288	0.081046	0.833514	0.728947	0.657238	1.27126	-0.404472	0.209975	0.919354	0.218198	0.770696	0.153912	1.18878	0.981506	0.528253	0.419597	1.10643	0.39706	0.164874	0.770878	0.662499	1.04628	0.0537521	0.133509	0.866447	0.992639	0.813389
T	near	-0.960675	-2.01838	-4.88665	-4.61497	-1.76066	-1.6028	-2.54465	-0.750882	-1.04983	-0.879449	-5.65118	-1.16858	-1.97188	-0.981825	-0.930463	-1.11864	-1.1564	-1.41312	-0.737853	-1.8391	-2.13578	-0.397064	-1.68279	-5.85601	-1.77702	-0.803529	0.384795	-6.59582	-0.564786	-1.46126	-1.58774	-2.61014	0.0171598	0.721795	0.396873	-0.781549	-0.0891919	0.290302	-0.306344	-3.11122	0.5915	-0.0234583	0.293085	-0.445456	0.171243	0.802402	0.133706	0.305127
T	near	-0.976425	-1.24983	-1.07628	-0.59144	-0.542158	-0.70039	-1.53512	-0.978896	-1.24536	-0.537798	-0.4134	-1.97773	-0.368965	-1.62438	-1.73559	-2.63263	-1.20956	-1.48654	-1.01325	0.00363083	0.863776	0.830393	0.401374	-0.0629692	0.473108	0.432092	1.11839	1.04123	0.743932	0.889507	0.593592	1.07369	0.890272	1.25811	0.867666	1.28544	0.733772	1.07958	0.843609	0.881208	0.494262	0.393009	0.659827	0.805498	1.02044	1.0041	0.927237	0.841046
T	near	-1	-1	-0.199799	-1	-0.235421	-1	0	-1.99536	-1.38329	-0.0341396	-1.96734	0.380761	-1.3714	-0.759794	-0.645333	-0.657593	-1.1777	-1.32524	-0.103967	-0.415708	0.695901	1.02571	0.0815546	0.843595	0.66077	0.737037	1.23075	-0.476412	0.138511	0.937531	0.230439	0.698507	0.16926	1.21357	0.946535	0.471729	0.488947	1.12429	0.371642	0.0853612	0.782271	0.677381	1.09479	0.0126016	0.155717	0.929948	0.923708	0.803387
T	near	-0.929803	-2.01905	-4.89551	-4.65065	-1.82612	-1.56609	-2.53024	-0.841252	-1.09424	-0.941978	-5.67821	-1.2352	-1.97402	-0.955988	-0.918804	-1.10453	-1.18011	-1.37929	-0.730508	-1.90104	-2.18381	-0.417991	-1.71435	-5.86049	-1.84829	-0.881907	0.365671	-6.63548	-0.57659	-1.39969	-1.52717	-2.69992	0.040853	0.765913	0.340428	-0.844298	-0.0195059	0.251157	-0.239166	-3.15477	0.528852	0.0121235	0.316642	-0.394299	0.252443	0.87481	0.133385	0.23654
T	near	-1.02748	-1.27246	-1.05765	-0.573242	-0.562285	-0.709978	-1.52362	-0.957705	-1.25517	-0.596941	-0.447258	-1.94978	-0.43643	-1.62131	-1.76457	-2.6071	-1.2406	-1.51536	-1.0422	-0.0429002	0.854981	0.800337	0.439301	0.0108054	0.438109	0.491561	1.15162	1.04985	0.659146	0.843566	0.636256	1.09852	0.916615	1.23657	0.875414	1.33476	0.733597	1.11648	0.817265	0.911828	0.5357	0.344208	0.676497	0.759914	1.04835	0.937903	0.973871	0.801658
T	near	1	0	-0.121242	1	-0.292463	0	0	-1.92234	-1.40011	-0.0411759	-1.93427	0.335058	-1.35137	-0.716308	-0.596888	-0.630999	-1.13113	-1.40264	-0.0900757	-0.425515	0.628506	0.979375	0.158958	0.848245	0.659357	0.757299	1.24175	-0.444733	0.158047	0.942631	0.219686	0.680759	0.202629	1.18901	0.971688	0.540759	0.470987	1.14634	0.362506	0.134444	0.820849	0.706394	1.13049	0.0155729	0.213554	0.901718	0.938306	0.831072
T	near	-0.996483	-2.03672	-4.85689	-4.59624	-1.77969	-1.57646	-2.57435	-0.794387	-1.15339	-0.949662	-5.76053	-1.29762	-1.93583	-0.96901	-0.85389	-1.15052	-1.18629	-1.4061	-0.770373	-1.88815	-2.2404	-0.354363	-1.78683	-5.89656	-1.88399	-0.875268	0.369174	-6.70029	-0.537007	-1.39952	-1.60609	-2.69266	-0.0479749	0.787463	0.250306	-0.799874	-0.0266351	0.18142	-0.242283	-3.10797	0.443162	0.0831668	0.319278	-0.394753	0.290811	0.802834	0.075246	0.230476
T	near	-1.05439	-1.23389	-1.06385	-0.62641	-0.589761	-0.712511	-1.55081	-0.96758	-1.25438	-0.578066	-0.474444	-2.00494	-0.457366	-1.64612	-1.81965	-2.54144	-1.17321	-1.5516	-1.12	-0.0615193	0.864704	0.78122	0.421626	-0.0128448	0.473248	0.476	1.19923	1.0456	0.689693	0.79174	0.636879	1.16724	0.922099	1.17476	0.820188	1.31294	0.707134	1.16034	0.764779	0.978783	0.553179	0.359335	0.678487	0.792568	1.01662	1.01197	0.986344	0.780861
T	near	0	1	-0.0861647	1	-0.24815	-1	-1	-2.00591	-1.35225	0.000615515	-1.95667	0.331615	-1.39833	-0.801676	-0.636558	-0.568111	-1.14531	-1.45733	-0.0926276	-0.501799	0.583239	1.02444	0.154789	0.867099	0.57494	0.724715	1.21957	-0.509625	0.111991	0.901574	0.240256	0.703193	0.148318	1.2068	0.932713	0.551459	0.434974	1.14207	0.371593	0.123148	0.801869	0.700981	1.08744	0.0641719	0.212857	0.85519	0.877625	0.881225
T	near	-0.916854	-1.97107	-4.89646	-4.6432	-1.78949	-1.58989	-2.53558	-0.870697	-1.09775	-1.00855	-5.6985	-1.33469	-1.86875	-0.935515	-0.862672	-1.07466	-1.24861	-1.44156	-0.701389	-1.83422	-2.27654	-0.338519	-1.7345	-5.83558	-1.86987	-0.815154	0.393	-6.71508	-0.556441	-1.36749	-1.53864	-2.66649	-0.0853791	0.809486	0.214367	-0.797674	-0.0540098	0.147989	-0.267133	-3.04526	0.383836	0.108361	0.259314	-0.415443	0.332978	0.749296	-0.0130067	0.194381
T	near	-1.01411	-1.22987	-1.04735	-0.66912	-0.608663	-0.692442	-1.55485	-1.00173	-1.18798	-0.53675	-0.476792	-1.98139	-0.542627	-1.68525	-1.90159	-2.56032	-1.19473	-1.49633	-1.19834	-0.0558487	0.944278	0.733315	0.377991	-0.00242347	0.451349	0.487335	1.27664	1.00178	0.763363	0.726179	0.602108	1.09913	0.910398	1.13011	0.861428	1.24674	0.77445	1.12663	0.781823	0.958259	0.526611	0.329055	0.628836	0.752297	1.03881	1.05517	0.997322	0.798428
T	near	0	1	-0.0861199	1	-0.200475	1	1	-1.95164	-1.32026	0.0183005	-1.89716	0.280631	-1.36252	-0.870744	-0.722718	-0.596954	-1.10777	-1.38844	-0.0555415	-0.562348	0.595168	0.986586	0.0986071	0.844843	0.651838	0.755327	1.27217	-0.461667	0.0458502	0.85979	0.188965	0.718349	0.213005	1.13101	0.985815	0.491988	0.432925	1.07899	0.360126	0.144602	0.826031	0.662508	1.13845	0.106425	0.196135	0.89342	0.837966	0.886253
T	ultrafar	0.179695	-1.35455	-1.18158	-1.44713	-0.544926	-0.996226	-0.701844	0	-1.07309	-0.746077	-0.346787	-0.553718	-0.916412	-1.47649	-1.07825	-2.44875	-1.33312	-0.794523	-1.4672	0.102985	-0.497422	0.590051	0.869298	0.31303	0.746318	-0.0611719	0.574578	0.315434	0.707928	0.853171	0.607553	0.74059	0.420085	0.74744	0.0946713	0.41631	0.638571	0.832878	0.96519	0.869584	0.47064	0.587795	0.874514	0.662693	0.0684333	-0.127034	0.577458	0.289917
T	ultrafar	-0.422121	-2.27341	-2.5142	-1.70682	-2.30911	-2.19138	-1.61556	-1.10134	-2.63068	-0.346787	-1.92368	-3.34135	-1.58948	-1.95648	0.0326012	-2.71697	-2.19138	-0.826514	-0.923076	-1.30761	-0.724427	0.356046	1.18481	0.331742	0.234158	0.170669	0.354986	0.175899	-0.0787812	1.14269	0.74164	0.657655	0.669442	0.794921	-0.176029	1.28328	0.662757	0.588367	0.350987	0.444703	-0.299825	0.588225	0.969444	0.640672	-0.405972	-0.0593412	0.00899373	-0.0996954
T	ultrafar	-0.700665	-1.61448	-1.06815	-0.599105	-2.4319	-1.24038	-0.889823	-0.787274	-1.09992	-0.76196	-2.44995	-1.3739	-1.47348	-2.03764	-1.14505	-1.47692	-1.41703	-0.744784	-1.21112	-2.74108	0.115141	0.450459	1.07984	0.76293	-0.39687	0.500644	0.777039	0.519467	-0.195737	0.863778	0.793373	0.433846	0.670522	0.720688	-0.162277	0.919284	1.14977	1.03562	-0.0451149	-0.146126	-0.78459	0.825496	1.20503	0.770207	-0.732345	-0.849222	-0.0222928	-0.829812
T	ultrafar	0.131926	-1.41225	-1.22565	-1.43909	-0.520273	-1.00074	-0.692351	-1	-1.09315	-0.763882	-0.267924	-0.483077	-0.871836	-1.52092	-1.12002	-2.39043	-1.2995	-0.862459	-1.53739	0.174575	-0.551557	0.642364	0.841868	0.289764	0.745825	-0.0372427	0.517831	0.245678	0.753693	0.842208	0.591023	0.801604	0.366393	0.766565	0.0781271	0.388188	0.682793	0.901845	1.00312	0.880552	0.502833	0.555178	0.951639	0.653057	0.0471841	-0.193575	0.61907	0.321242
T	ultrafar	-0.370963	-2.25557	-2.53477	-1.63428	-2.24464	-2.21358	-1.56559	-1.04062	-2.59697	-0.329987	-1.94947	-3.32517	-1.63392	-1.96824	0.0442781	-2.76986	-2.28202	-0.755676	-0.850201	-1.30078	-0.67709	0.334273	1.176	0.290445	0.19402	0.210812	0.31204	0.22659	-0.14838	1.15827	0.710506	0.591424	0.714162	0.852653	-0.177575	1.27114	0.629453	0.545484	0.333921	0.459893	-0.319172	0.627019	0.957523	0.597075	-0.466961	-0.115059	0.0441971	-0.0478108
T	ultrafar	-1.23727	-1.61748	-1.52089	-1.0174	-4.4854	-1.35553	-2.11898	-1.36759	-1.08591	-1.17691	-2.92169	-1.41776	-3.09898	-3.41533	-1.15962	-2.33468	-1.95008	-2.45311	-2.30975	-3.93155	-1.93165	0.0314396	0.831698	0.145649	-0.188035	-0.250319	0.352629	-0.322917	-0.277427	0.0284257	-1.07398	-0.254994	0.587636	-1.18908	-0.616473	-0.731039	-0.0424599	-0.0406402	-2.01346	-0.888349	-1.26147	-0.930735	-2.32142	-1.11833	-1.15224	-1.22152	-2.23748	-3.42317
T	ultrafar	0.113913	-1.46254	-1.23615	-1.42035	-0.530664	-1.04899	-0.6528	-1	-1.04734	-0.71235	-0.188581	-0.462879	-0.901193	-1.50787	-1.16325	-2.41603	-1.31513	-0.851083	-1.58497	0.170419	-0.592148	0.626628	0.850893	0.316845	0.728366	-0.110328	0.584727	0.1965	0.77085	0.803203	0.644978	0.823191	0.339968	0.703636	0.0732055	0.320461	0.619662	0.900737	1.07645	0.884993	0.496783	0.513868	0.912667	0.678889	0.0175416	-0.213248	0.643935	0.277154
T	ultrafar	-0.368635	-2.17827	-2.49877	-1.60508	-2.22272	-2.26361	-1.52358	-1.02397	-2.67014	-0.314023	-1.89033	-3.33348	-1.68574	-1.91038	0.0474676	-2.7835	-2.25125	-0.750727	-0.829893	-1.34865	-0.766351	0.376038	1.23873	0.297381	0.143078	0.150697	0.355639	0.288816	-0.215062	1.15515	0.686653	0.566051	0.735081	0.928868	-0.173986	1.3375	0.567793	0.502691	0.332405	0.487105	-0.325862	0.582302	0.965697	0.659354	-0.441606	-0.183483	0.11181	0.0204641
T	ultrafar	-1.31977	-1.7083	-1.59071	-0.978453	-4.52033	-1.40201	-2.15511	-1.3153	-1.14028	-1.15616	-2.86802	-1.37815	-3.11677	-3.39812	-1.15832	-2.27172	-1.8965	-2.42038	-2.35319	-3.85424	-1.85092	0.0830247	0.90672	0.146563	-0.17271	-0.304175	0.271215	-0.380023	-0.254852	-0.00515965	-1.08947	-0.177232	0.647836	-1.19298	-0.594584	-0.694291	-0.115915	-0.0905701	-1.99978	-0.933787	-1.21775	-0.856929	-2.3252	-1.03914	-1.21376	-1.2873	-2.1606	-3.44272
T	ultrafar	0.165829	-1.48268	-1.2572	-1.44296	-0.520614	-1.05213	-0.654252	0	-0.973989	-0.696409	-0.238258	-0.546884	-0.91014	-1.52448	-1.20769	-2.49663	-1.30747	-0.829286	-1.67225	0.138773	-0.632757	0.588065	0.81387	0.316465	0.773714	-0.0746965	0.572409	0.242322	0.780821	0.768455	0.638967	0.783691	0.347585	0.62958	0.135649	0.36949	0.661301	0.840978	1.10749	0.880969	0.486502	0.430245	0.938941	0.696931	0.0338168	-0.282121	0.651136	0.276369
T	ultrafar	-0.407615	-2.21444	-2.53776	-1.63589	-2.2712	-2.29328	-1.59799	-1.03383	-2.5888	-0.320232	-1.95972	-3.32784	-1.72389	-1.83082	0.0970506	-2.78937	-2.22342	-0.743193	-0.824584	-1.30821	-0.710333	0.408058	1.24208	0.292839	0.0856989	0.135309	0.378532	0.336288	-0.191571	1.21337	0.63682	0.599352	0.783558	0.869771	-0.128734	1.40176	0.601244	0.517429	0.292499	0.528233	-0.255088	0.626909	1.00785	0.728697	-0.485897	-0.182987	0.150332	0.090801
T	ultrafar	-1.30077	-1.70806	-1.67516	-0.93026	-4.59454	-1.40084	-2.1916	-1.35529	-1.12075	-1.243	-2.90749	-1.32452	-3.03605	-3.47943	-1.16759	-2.29583	-1.82213	-2.39164	-2.30149	-3.81964	-1.80317	0.129342	0.90666	0.113307	-0.108035	-0.292488	0.286308	-0.334131	-0.231685	-0.006465	-1.0616	-0.221279	0.695135	-1.26404	-0.560194	-0.702619	-0.0973876	-0.0952524	-2.03591	-0.982777	-1.29679	-0.775332	-2.32636	-1.10858	-1.23986	-1.34724	-2.10192	-3.44109
T	ultrafar	0.201178	-1.5104	-1.22517	-1.51772	-0.53618	-1.00803	-0.628778	0	-0.971287	-0.752959	-0.315822	-0.521346	-0.917862	-1.5661	-1.20611	-2.46853	-1.30252	-0.864839	-1.65312	0.129606	-0.690713	0.650036	0.836881	0.339697	0.761984	-0.0631677	0.521692	0.24166	0.715625	0.71569	0.661414	0.773081	0.38946	0.609772	0.152551	0.404788	0.610328	0.845837	1.1565	0.870711	0.506521	0.369253	0.875185	0.730471	0.0190088	-0.274651	0.577605	0.249955
T	ultrafar	-0.490643	-2.15818	-2.59219	-1.70361	-2.23929	-2.37128	-1.59664	-1.08999	-2.63433	-0.35392	-1.91937	-3.41804	-1.77017	-1.86491	0.14988	-2.75059	-2.30147	-0.767718	-0.85826	-1.27414	-0.761148	0.397213	1.29383	0.317176	0.0434407	0.165884	0.440871	0.319252	-0.19999	1.18956	0.626772	0.519934	0.703229	0.875015	-0.144291	1.31351	0.547596	0.548723	0.263176	0.564563	-0.255553	0.696316	1.04231	0.681065	-0.504505	-0.131603	0.186765	0.0221704
T	ultrafar	-1.24025	-1.73643	-1.66505	-0.9953	-4.68449	-1.35951	-2.27523	-1.30407	-1.13324	-1.16346	-2.84747	-1.30949	-2.98711	-3.52756	-1.17162	-2.31194	-1.78749	-2.47814	-2.301	-3.76763	-1.83223	0.131119	0.96561	0.188602	-0.0354922	-0.284687	0.318113	-0.312751	-0.258775	-0.0423384	-1.02566	-0.278152	0.606202	-1.24998	-0.643698	-0.717586	-0.0292441	-0.105041	-1.9954	-1.04691	-1.23449	-0.806587	-2.29558	-1.05996	-1.20126	-1.32687	-2.02981	-3.46774
T	ultrafar	0.247522	-1.52732	-1.22976	-1.6076	-0.478292	-1.00991	-0.61013	0	-1.01701	-0.698604	-0.292596	-0.501397	-0.912948	-1.52605	-1.18395	-2.54174	-1.30097	-0.929603	-1.61992	0.17755	-0.747732	0.67184	0.832473	0.344686	0.698835	-0.0658163	0.467324	0.261215	0.741016	0.670478	0.686029	0.705408	0.415607	0.591241	0.122928	0.390499	0.647929	0.911978	1.13865	0.904199	0.532687	0.364369	0.911717	0.743601	0.0230019	-0.233119	0.626398	0.218107
T	ultrafar	-0.475789	-2.09985	-2.55158	-1.71	-2.26873	-2.4273	-1.62866	-1.10949	-2.58405	-0.358327	-1.96632	-3.43274	-1.7094	-1.79298	0.152251	-2.69487	-2.31465	-0.744125	-0.850095	-1.26484	-0.830133	0.378894	1.34424	0.327967	0.0379319	0.139871	0.471368	0.250456	-0.233422	1.19807	0.675956	0.499919	0.714504	0.824148	-0.144198	1.31225	0.580157	0.511552	0.256752	0.502464	-0.211964	0.727669	1.0373	0.624273	-0.466053	-0.062816	0.211545	-0.00672201
T	ultrafar	-1.2391	-1.71636	-1.64648	-0.942075	-4.64964	-1.35014	-2.20083	-1.24106	-1.05233	-1.15156	-2.8574	-1.31332	-3.05261	-3.61234	-1.16133	-2.33244	-1.72727	-2.47363	-2.27896	-3.71848	-1.91146	0.0485245	0.923848	0.135862	-0.12461	-0.365771	0.250983	-0.384637	-0.237823	-0.0934499	-1.08382	-0.32686	0.638439	-1.28637	-0.621799	-0.77978	0.0215319	-0.196427	-2.03608	-1.06305	-1.31805	-0.809512	-2.36344	-1.13499	-1.21055	-1.29435	-2.09763	-3.51993
T	ultrafar	0.295682	-1.59417	-1.24689	-1.54293	-0.463591	-1.018	-0.661291	0	-0.968042	-0.756653	-0.340327	-0.55423	-0.917565	-1.55923	-1.2226	-2.51816	-1.32422	-0.923113	-1.5867	0.189081	-0.831715	0.602886	0.845842	0.381771	0.691216	-0.0607979	0.54645	0.233006	0.747503	0.733723	0.618587	0.717517	0.393895	0.620242	0.149532	0.391119	0.660975	0.96289	1.14899	0.90057	0.480795	0.342334	0.877684	0.748105	-0.015096	-0.285936	0.573139	0.171746
T	ultrafar	-0.429036	-2.12841	-2.51862	-1.79587	-2.34272	-2.34892	-1.59716	-1.14432	-2.56121	-0.34075	-2.03019	-3.46175	-1.67786	-1.81069	0.224018	-2.62049	-2.32414	-0.80444	-0.824128	-1.31496	-0.828275	0.417933	1.37825	0.344605	0.0373514	0.123429	0.513329	0.189444	-0.244472	1.20897	0.654467	0.551276	0.752192	0.79402	-0.144703	1.31304	0.629029	0.471958	0.235523	0.53516	-0.220092	0.664088	1.03605	0.556871	-0.486856	-0.050059	0.185174	-0.0047131
[truncated: 31 more columns]

## Sheet: alpha
electrode-group	position	T-6000	T-5800	T-5600	T-5400	T-5200	T-5000	T-4800	T-4600	T-4400	T-4200	T-4000	T-3800	T-3600	T-3400	T-3200	T-3000	T-2800	T-2600	T-2400	T-2200	T-2000	T-1800	T-1600	T-1400	T-1200	T-1000	T-800	T-600	T-400	T-200	T100	t200	T300	T400	t500	t600	t700	t800	t900	t1000	t1100	t1200	t1300	t1400	t1500	t1600	t1700	t1800
CP	ultrafar	2.28299	-1.59437	-2.50323	1.95453	-6.2876	-4.86987	0.938436	-7.30217	-6.93395	2.72751	-7.74415	-4.90005	-6.51396	1.55899	3.71522	1.34568	0.41604	-7.02634	-5.26109	-4.27187	-6.54288	-5.24575	-7.78131	-3.0485	-3.13511	-2.37689	-7.37109	-1.20171	-4.37027	-0.691624	12.5915	10.2053	13.8698	9.23087	11.2523	11.2627	10.889	14.1718	15.7396	16.8644	13.1252	18.2836	15.0491	15.4199	17.4192	15.6304	15.7524	17.2318
CP	ultrafar	-12.5527	-6.53213	5.50907	-3.0103	-4.5774	1.90618	-12.5527	5.88546	0.889232	-2.68	4.32033	0.970509	6.55454	-3.71115	-6.53213	8.57919	0	1.42668	-1	4.34924	4.34924	1.42668	-8.97006	-12.3185	-5.68891	3.16661	1.92614	3.27788	-1.08979	-2.23282	7.31267	9.09499	6.29107	8.77218	1.89272	9.21129	8.76834	8.71355	15.9268	8.44851	4.14797	22.6034	11.5449	17.6027	21.9155	15.8035	22.1206	17.5503
CP	ultrafar	1.42668	3.0103	-12.5527	-12.5527	-12.6358	-14.8199	6.39807	5.81986	-12.5527	-25.2221	7.48758	-18.3736	-39.2015	-4.71598	-12.5527	2.76829	0	-6.53213	0	-0.511525	1.42668	0	-4.00596	-19.5578	4.34924	-26.184	-30.3801	-10.4109	-26.2565	-12.2246	10.3609	1.39934	-4.13212	4.75337	-1.00833	12.5069	10.2661	1.525	17.5217	2.22109	8.30914	25.8696	13.7065	10.4303	19.6591	22.263	24.078	18.8694
CP	ultrafar	2.12639	-1.42816	-2.81243	2.08084	-5.83353	-4.44281	0.413087	-7.03579	-6.5655	2.11214	-8.0031	-5.2044	-6.80119	1.40839	4.07143	2.06337	0.266986	-7.61317	-5.44679	-4.82669	-6.5228	-5.6246	-7.93265	-2.82782	-3.45754	-3.16711	-7.02346	-0.790024	-5.00767	-0.51497	12.1856	9.87796	13.8342	9.35205	10.7001	11.6509	10.4198	13.8416	15.8823	16.7894	13.5122	17.9381	15.6107	15.4276	17.6713	15.6132	15.7522	17.0242
CP	ultrafar	-12.077	-6.57437	4.88901	-3.70518	-4.41174	2.49452	-12.6827	6.33592	0.777624	-3.33083	3.95367	1.41039	6.09956	-3.39996	-7.16074	8.3984	0	1.93747	-1	4.54457	4.80508	1.36635	-9.40635	-12.4652	-5.53553	2.45328	2.36283	2.547	-1.32977	-2.89153	7.01917	8.40385	6.28685	9.19543	1.84161	9.1823	9.22849	8.14493	16.6879	8.93478	4.35733	22.4807	11.6765	17.4512	22.0559	16.1499	22.0515	17.8145
CP	ultrafar	1.42082	3.30519	-12.7141	-11.8069	-13.4281	-15.3086	6.25652	5.58372	-12.1215	-25.2691	7.40061	-18.713	-39.2471	-4.14218	-12.7054	3.5117	1	-7.07721	-1	0.132095	0.591717	1	-4.11555	-18.7847	3.74688	-27.0347	-30.4829	-11.0631	-26.8344	-11.6059	10.7011	0.621625	-3.83858	4.39211	-1.15859	12.9175	10.817	1.1717	16.8907	2.24989	8.36641	25.8791	13.5086	10.5905	19.5041	22.7549	24.4948	18.4234
CP	ultrafar	2.41761	-1.90882	-3.43642	1.73161	-5.50062	-3.87063	0.138862	-7.42726	-6.92038	2.61211	-7.54226	-4.97387	-7.5196	0.848038	4.46001	2.25612	-0.33105	-8.28029	-5.45857	-4.34647	-6.06758	-5.14906	-7.56444	-2.8344	-3.27065	-3.21008	-6.42051	-1.37126	-4.91752	-0.552984	12.6287	9.98831	14.1151	9.47246	10.7897	12.2209	10.3561	13.7904	16.3824	17.3077	13.8109	18.073	15.8195	15.5258	17.8783	15.9741	15.6597	17.514
CP	ultrafar	-11.7963	-6.68903	5.06431	-4.4614	-4.91289	2.94607	-13.4556	6.15624	-0.105605	-2.84643	4.35126	2.04666	6.65603	-3.68839	-7.11074	8.6876	-1	1.5422	0	4.69182	4.65445	1.38196	-9.63642	-12.508	-6.12116	1.77156	3.08505	3.03039	-0.955325	-2.78227	6.3821	9.06875	6.1396	8.98503	2.3896	9.18327	9.57616	8.77304	16.3654	8.50877	4.8134	22.9167	11.7087	16.7916	21.5376	16.6227	21.9593	18.4841
CP	ultrafar	0.721752	3.30473	-12.1988	-11.0498	-12.9591	-14.9409	6.88382	4.82051	-12.0057	-24.9627	7.38347	-18.2523	-39.5235	-4.75034	-12.7331	3.47323	-1	-7.51071	1	0.739447	1.13077	-1	-4.685	-17.9637	3.09862	-26.227	-31.3183	-11.7795	-26.2901	-12.1508	11.0234	0.515461	-4.03504	4.73487	-0.554707	12.6608	10.4419	1.41389	16.6151	1.92237	9.15188	26.4813	13.2517	10.2745	19.9358	22.1191	24.589	18.8775
CP	ultrafar	3.043	-2.56073	-3.18116	1.52474	-5.32671	-4.51505	-0.318354	-7.73574	-6.80411	2.31477	-7.57761	-4.75123	-7.49093	0.496915	3.89481	2.63508	0.192578	-7.53535	-6.26423	-4.34526	-6.51544	-5.39577	-7.09513	-2.40075	-3.80828	-3.12689	-6.62899	-2.17753	-4.66848	-0.959527	12.2265	9.73489	14.6783	9.26236	10.5534	12.699	10.0537	13.1012	16.0522	17.5409	13.5823	17.6436	15.8303	15.9767	17.4139	15.8387	14.9006	17.5787
CP	ultrafar	-12.3346	-6.42699	4.93767	-4.20286	-4.93671	2.35314	-13.6031	5.67299	-0.505864	-2.63129	4.44367	1.72346	6.93882	-2.99262	-6.51057	9.09452	0	1.88151	0	4.9809	4.36023	0.855508	-9.11145	-12.8561	-6.13497	1.67381	3.39267	2.44968	-1.10617	-3.54588	6.21062	8.3263	6.53539	9.54384	2.14894	9.16146	9.82473	8.38022	15.7968	8.00104	4.38418	23.4243	11.6875	17.072	21.8992	16.5753	22.2372	18.8296
CP	ultrafar	0.133184	3.06645	-12.9638	-11.582	-13.3451	-15.1349	7.22348	4.10185	-12.2193	-25.0822	6.8031	-18.3443	-38.7722	-4.24029	-13.1942	3.255	0	-8.05194	-1	1.24113	1.83499	1	-4.71249	-18.1295	3.85067	-26.829	-30.7012	-12.3975	-25.6453	-11.3475	11.2321	-0.132316	-4.39548	4.15672	-1.1476	13.2529	10.5868	1.32466	16.4962	1.69142	9.60505	26.1075	13.6637	9.96519	20.4335	21.6193	24.7902	19.3953
CP	ultrafar	2.7315	-3.14606	-3.9588	1.14349	-5.59825	-4.47942	-0.172849	-7.89482	-7.18045	2.36841	-6.94205	-4.57037	-7.71088	0.171107	3.97586	3.0871	0.440411	-7.21062	-6.1787	-4.38712	-6.93458	-5.19552	-6.98131	-2.46554	-3.71749	-3.30126	-6.50084	-1.40355	-4.79783	-1.15018	11.5734	10.1458	14.322	9.27569	11.1739	12.7077	10.1505	13.3759	16.2845	17.8457	13.7484	17.1084	15.4148	16.1284	17.4732	15.7467	15.5825	17.4878
CP	ultrafar	-11.9707	-6.4051	5.55988	-4.55496	-5.03229	1.76504	-14.388	6.17856	-1.28953	-3.38426	4.05345	1.8866	6.78855	-3.05976	-6.49267	8.84219	-1	1.50161	1	4.57806	4.27233	0.849281	-9.99193	-12.7088	-6.33262	1.5066	4.00027	2.73289	-1.72245	-3.01373	6.31325	8.76035	6.09245	9.12484	2.14094	9.10518	9.65879	8.22402	15.1193	8.62772	5.00849	23.2605	11.6984	17.0101	21.4773	16.8538	22.5401	18.6038
CP	ultrafar	0.379739	3.01494	-13.0676	-11.6665	-13.3648	-15.1998	8.01761	3.31057	-11.9588	-25.7149	7.263	-19.1913	-37.9551	-3.70036	-12.8331	4.06964	0	-8.07323	1	0.638982	1.54037	0	-4.50084	-17.6169	4.14531	-27.2963	-30.2099	-13.2542	-25.0103	-10.8214	10.9123	-0.436223	-4.84314	4.83457	-0.757419	12.7918	10.8417	1.16652	16.3584	1.34107	9.56182	25.8886	13.7439	10.5722	21.0833	21.4691	24.275	19.3319
CP	ultrafar	2.97834	-3.10267	-3.70696	1.66231	-6.09318	-3.84114	-0.184726	-8.4151	-6.88646	2.22876	-7.31391	-4.29049	-7.26373	-0.290906	3.35387	2.42924	0.557636	-6.72547	-6.90393	-3.95167	-7.09919	-4.61047	-6.4442	-2.38471	-3.34803	-3.80238	-6.83688	-1.43139	-4.64795	-1.72266	11.7678	9.36169	14.6019	9.3184	10.3156	13.3754	9.80198	13.1242	15.5016	18.0645	13.8752	16.6616	16.1073	15.4794	17.3954	15.688	15.7844	16.8163
CP	ultrafar	-12.7401	-6.70205	5.40651	-4.23041	-5.24299	1.21873	-14.1909	5.73972	-1.26063	-2.87757	3.86841	1.64072	6.78662	-3.51222	-7.24192	8.75916	-1	1.71112	0	4.42163	4.04214	0.669881	-10.0651	-13.1202	-5.90416	1.75611	3.44704	3.24511	-1.57651	-2.52962	6.37974	8.46813	5.99671	8.88371	2.30825	8.87461	9.28649	8.01548	15.6431	8.96902	5.81702	23.0703	11.6809	17.3741	21.107	17.2834	22.588	18.9505
CP	ultrafar	0.807451	2.82981	-13.1824	-11.7188	-13.1913	-15.4385	8.24332	3.35872	-11.4524	-25.6086	7.219	-19.3616	-37.4028	-4.33982	-13.0577	3.70899	1	-8.21277	1	0.867234	0.977209	1	-4.88374	-18.2613	4.41686	-28.1666	-29.4724	-12.9158	-25.0249	-11.0124	11.705	0.01687	-4.97743	5.13747	-1.46357	12.6378	11.2005	1.38264	16.1753	1.58193	9.06724	25.8574	13.9883	10.6477	21.5731	21.5281	24.9698	19.4242
CP	ultrafar	3.20695	-3.27066	-3.68977	1.47243	-5.98521	-3.7873	-0.294097	-8.12429	-6.43889	1.7421	-7.40505	-4.25333	-6.47535	-0.160865	3.6505	2.69841	-0.0450185	-6.76802	-6.65329	-3.79423	-7.62	-5.03448	-6.17418	-2.01212	-3.56436	-3.10592	-6.89286	-1.25198	-4.32823	-1.89283	11.0606	9.79912	15.1585	9.64307	10.4789	13.5368	9.34397	12.8068	15.0282	18.6854	13.6501	16.8242	16.2066	16.2549	17.1811	16.1412	15.9503	16.528
CP	ultrafar	-13.4616	-6.95456	4.65954	-4.0916	-5.07828	1.84618	-14.2093	5.80948	-1.68089	-3.41727	3.53685	2.18878	7.46528	-3.86183	-7.3966	9.13684	0	2.29055	-1	3.75262	4.2114	0.430579	-10.0227	-13.3559	-6.24823	1.95601	3.19862	2.68752	-1.84824	-2.42988	6.59324	7.93899	6.08465	9.22898	2.61674	8.78802	9.34134	7.55143	15.2795	8.37535	5.26141	23.8178	11.2221	17.6305	21.3621	17.1621	22.6172	19.6861
CP	far	-5.87658	-4.24265	-7.59867	-2.2055	-3.44828	-3.92707	7.87162	-7.77878	-5.68369	-4.41303	-6.18413	-2.22772	-4.16213	-1.55078	-1.17173	-2.94346	-5.92782	-3.7299	-3.41717	2.86146	2.29458	-4.60486	-6.04167	-12.0337	-6.29638	-8.48343	-11.3503	-8.02476	0.995103	6.10605	13.5992	10.7329	11.9561	15.2628	10.9212	14.6871	15.0613	14.6671	14.4193	13.5269	16.6399	13.2167	19.6214	15.9963	17.0235	14.924	18.028	15.1031
CP	far	-0.511525	-1	-0.511525	5.50907	1.42668	5.50907	-6.53213	-6.53213	-0.511525	-3.0103	1	-0.511525	1	0	-12.5527	6.53213	-12.5527	-15.2736	-0.511525	1.42668	0	-12.5527	-12.5527	-1	-12.5527	-12.5527	-12.5527	-1.77841	-0.0681236	4.6815	8.33136	13.2049	8.42487	11.037	15.4935	10.6682	16.4374	12.5513	20.7186	7.30694	19.7766	11.9987	18.5144	17.8997	15.8274	9.09738	17.4869	17.7509
CP	far	-0.511525	-0.511525	5.50907	3.0103	3.0103	6.53213	-3.0103	0	-1	1.42668	8.27513	-6.53213	-1	-12.5527	-1	-0.511525	-12.5527	1.42668	-0.511525	-0.511525	-1	3.0103	-1	-1	0	-12.5527	6.53213	-5.019	-13.5251	0.13681	12.4298	11.3607	17.2213	7.57543	19.3372	19.5493	14.2453	10.2097	10.9824	9.71484	12.7854	12.2399	21.6247	15.6763	10.6906	21.3548	17.1757	10.8613
CP	far	-6.29201	-4.29964	-7.80971	-2.38494	-3.92467	-4.07921	7.39441	-7.58756	-6.18297	-4.41051	-6.01686	-1.95188	-4.37145	-1.04036	-1.47203	-3.47682	-6.39404	-3.92537	-3.50627	2.98998	2.31736	-5.00057	-6.10885	-11.8748	-5.51043	-8.78215	-11.8361	-8.56693	1.07295	5.9505	13.8622	10.918	11.7427	15.7808	10.7722	13.9327	14.7165	13.9159	13.9048	13.2973	16.1619	13.4527	19.7343	16.3647	16.6744	14.9557	18.1044	15.3844
CP	far	-1.05899	0	-0.179236	5.69779	1.31163	5.01526	-6.38784	-5.78021	-0.806844	-3.02345	0	0.292501	-1	0	-12.9289	7.16579	-12.8148	-14.53	-1.23771	1.72204	-1	-13.1582	-13.2563	1	-11.7728	-11.7707	-11.8574	-2.28833	0.710258	4.43188	8.22853	13.9204	8.95683	11.4155	15.5719	9.84479	16.2704	11.9184	20.3033	7.04432	18.9479	12.5457	18.9092	17.4204	16.5586	2.45596	17.0674	17.3365
CP	far	-0.85605	0.0763731	5.28209	2.75483	3.09488	6.3299	-2.38909	-1	1	1.59563	8.33555	-6.38603	0	-12.346	1	-0.547497	-12.1971	1.80582	0.297299	-0.928704	-1	3.44918	-1	-1	-1	-13.1784	6.07376	-5.60334	-13.3365	-0.708235	12.5337	11.4262	17.7854	7.41068	19.6091	20.0436	13.9866	10.8171	11.1669	9.50977	12.7409	11.7852	21.0135	15.357	10.8959	20.9487	17.506	11.4454
CP	far	-6.35586	-3.82695	-7.70715	-1.84462	-3.82113	-3.58821	7.3794	-7.37708	-5.81455	-4.94592	-5.95838	-2.66479	-4.29239	-0.668213	-1.68179	-3.67991	-5.70046	-3.64121	-3.62742	2.94431	2.45981	-5.6099	-5.58213	-12.353	-5.83002	-9.01368	-11.8806	-8.35898	1.80108	5.56871	13.6508	10.1834	12.0551	15.3512	10.2924	14.5179	14.3876	13.9292	13.7118	13.1581	16.3945	12.7494	20.0176	16.3532	16.8938	14.6493	18.35	14.9646
CP	far	-1.7382	-1	-0.342388	6.22338	1.63503	5.26775	-5.85992	-5.95632	-0.577382	-2.66737	1	1.02208	0	0	-13.0666	6.81863	-13.2583	-15.4334	-1.70351	0.855148	1	-13.6657	-12.8074	1	-11.6338	-11.0385	-11.057	-1.58609	0.859995	4.46178	8.14128	14.532	8.7981	11.0301	16.2127	9.40772	15.5362	11.9725	20.243	6.66343	19.1459	12.6735	18.5938	17.4509	16.2874	2.77174	16.7944	17.7428
CP	far	-0.479943	0.367106	4.58856	3.29752	3.22319	6.50859	-2.77033	0	0	0.689868	8.4811	-6.28233	1	-11.7406	0	-0.039701	-12.7603	2.08556	-0.099361	-1.7414	-1	3.28899	1	-1	-1	-12.5342	6.21244	-5.92784	-13.0885	-0.231255	13.1394	11.0143	17.4116	6.81924	19.3597	20.041	13.2127	11.0845	10.4874	9.30503	13.2574	11.5855	21.0283	15.1235	10.2443	20.9133	17.3096	11.6009
CP	far	-6.26523	-3.63799	-7.51025	-1.63058	-3.1471	-3.31505	6.91603	-7.3168	-5.74818	-4.24254	-6.11114	-2.84201	-4.38375	-0.459587	-2.31527	-3.56242	-5.02034	-3.65631	-3.21024	3.20482	2.72636	-5.32768	-5.7276	-12.0328	-6.70118	-9.0954	-11.7696	-9.18062	2.3795	5.69427	13.7602	10.1297	12.4563	15.7311	9.51457	14.6959	14.5494	14.4961	14.2023	13.2462	16.1076	12.3573	20.1002	16.7135	16.415	14.9387	18.5238	14.4393
CP	far	-2.01199	0	-0.314494	5.80162	0.926303	5.80793	-6.11652	-6.37448	0.111101	-3.35617	1	1.16176	1	1	-13.5308	6.65123	-13.53	-15.5734	-0.909192	0.918897	1	-14.2274	-13.4108	-1	-10.8313	-10.7619	-11.5572	-0.8017	1.17235	4.36864	8.17819	14.7242	9.28448	11.1749	16.0419	9.61107	14.6793	11.5651	20.2178	7.27898	18.9012	12.739	18.5593	17.3891	16.665	2.65108	16.3649	18.3158
CP	far	-0.116787	0.950203	5.03038	3.15199	3.65792	6.67089	-3.62541	-1	-1	0.151924	8.27178	-6.12057	-1	-11.0943	0	-0.487915	-12.4931	1.21153	0.477792	-1.7187	1	3.89379	-1	1	-1	-12.5717	5.96439	-6.36307	-12.442	-0.328068	13.336	11.2672	17.7944	7.36883	19.9139	20.2839	12.973	10.2977	10.0083	9.8091	13.6478	11.0131	21.0881	15.3561	10.0729	21.4511	17.237	11.6519
CP	far	-6.33444	-3.16499	-7.53688	-1.74355	-2.82754	-2.87324	6.85792	-7.6165	-5.96525	-4.46087	-5.91326	-2.74826	-4.42008	-0.572803	-2.14517	-3.05664	-4.50803	-3.24807	-3.41936	3.11264	1.87301	-4.74873	-5.60876	-12.5134	-7.2305	-8.53673	-12.3059	-8.57436	2.03217	5.19726	13.7753	9.56598	12.1938	15.9005	9.48624	14.187	14.7197	14.5182	13.6741	13.1019	16.6876	12.64	19.9597	16.643	16.7357	15.2374	18.1513	14.4671
CP	far	-1.59775	1	0.00121698	5.28999	1.57094	5.85162	-5.64499	-5.7033	-0.701056	-3.0022	1	0.704624	-1	-1	-13.3572	6.99854	-12.9967	-15.6078	-0.311916	1.39256	-1	-14.3343	-13.3628	-1	-11.5954	-10.0439	-12.059	-0.196727	0.683011	4.285	7.46462	15.4203	8.76281	10.8912	15.3768	9.23424	14.6782	11.7417	20.7172	7.00618	19.3383	12.8877	18.2006	17.2353	16.422	3.34645	16.4006	18.4954
CP	far	0.0509965	0.437816	5.08757	2.32813	2.93075	6.20382	-4.32616	0	0	-0.2599	8.57108	-6.7908	1	-10.5257	1	-0.355929	-12.8491	0.564231	1.01851	-1.59578	-1	3.67244	-1	0	0	-13.3894	5.92808	-6.43014	-12.6253	-1.12344	12.9878	10.8309	17.0347	8.01392	19.1124	20.3472	12.8632	10.3742	10.1977	9.1532	14.1134	11.505	21.4102	15.6874	10.4238	20.8748	16.8113	11.8513
CP	far	-5.9638	-2.95907	-7.52661	-1.73163	-3.29298	-2.38569	6.61815	-7.6594	-5.45877	-4.94219	-5.49649	-2.14348	-5.03384	-0.497841	-2.21269	-2.95494	-4.99027	-2.91973	-3.9735	3.40858	2.23472	-5.17439	-5.40015	-11.8171	-6.64843	-9.07686	-11.7084	-8.38191	2.38357	4.6838	13.9678	9.52586	12.4395	16.1758	9.54858	13.7349	15.2726	15.2779	13.8972	12.9491	16.6749	12.5367	20.3961	16.3538	17.02	15.0825	18.0779	14.5286
CP	far	-1.37634	-1	0.416472	5.74214	1.39449	5.76197	-5.91834	-6.55396	-0.343347	-3.06067	0	0.0937303	0	1	-13.6484	6.32822	-13.3151	-15.1048	-1.10524	1.74007	0	-14.7084	-13.2049	0	-12.0858	-10.6353	-11.7299	0.262595	0.785965	4.45817	7.34566	16.1062	8.40427	11.1872	15.0431	9.14981	14.8109	12.057	20.2341	6.83537	18.5599	13.4367	18.4166	16.6467	16.637	2.68838	16.1714	17.7916
CP	far	0.55897	0.712427	5.14143	2.0744	3.51317	6.04504	-3.54694	1	0	-0.408495	9.12075	-6.7377	0	-10.9018	1	0.286265	-13.3774	0.867767	1.71527	-2.50911	1	3.56118	-1	1	-1	-13.5819	6.37811	-6.47879	-13.5089	-1.70794	13.2332	10.7901	17.1584	7.29388	18.3887	20.1575	12.542	10.6559	10.4744	8.65402	13.6355	11.1683	20.6731	16.1786	9.93132	20.1568	16.9032	11.5268
CP	far	-5.23786	-3.37755	-8.16535	-1.98012	-3.67847	-2.04074	6.07784	-7.66599	-5.28193	-5.29168	-5.5256	-2.30714	-5.07141	-0.776612	-1.80935	-2.83221	-4.62359	-3.21625	-4.66435	3.34676	1.52837	-4.61759	-5.12421	-12.1462	-6.4963	-9.04915	-10.9998	-8.57272	1.74903	4.38738	14.0311	9.86367	12.0982	16.1473	9.4175	13.0317	15.0063	14.6824	13.6388	12.9528	15.9308	13.0408	20.8267	16.135	17.1768	15.8517	18.2457	14.8592
CP	far	-1.1397	-1	-0.272588	5.10032	1.43075	5.7583	-5.87107	-6.02126	0.157155	-3.10358	0	-0.575094	0	0	-12.9778	5.64679	-13.5242	-14.9237	-1.8042	2.32431	-1	-14.074	-12.7394	-1	-12.9903	-10.1954	-11.7754	-0.0132865	0.0607064	3.93309	7.34315	15.7599	8.39733	10.9063	15.5294	9.3953	15.1073	12.2074	19.4729	7.21817	19.2325	13.4698	18.1798	15.7652	16.0091	2.94559	16.2726	18.3483
CP	near	3.23448	-8.26791	6.53213	-3.69445	-10.4188	-8.99023	-10.2423	-8.85751	5.98366	-8.28677	2.7728	2.09947	-4.12087	-2.26438	-5.0623	-2.13809	-14.3256	1	2.5696	-4.13587	-5.4008	-0.124432	-6.70692	-6.48994	-7.55466	-7.0772	-14.3879	-4.74274	-7.56408	-5.50157	13.1854	14.4578	7.52249	13.8532	8.0314	12.7856	9.89992	16.3311	15.2034	14.1222	15.135	14.4139	15.6851	8.28946	13.991	11.6645	13.1861	14.4848
CP	near	3.0103	-12.5527	7.44727	1.42668	-12.5527	-12.5527	1	-4.3557	-1.99605	-10.3405	2.49586	2.1661	-9.45713	-11.5771	-1.47583	-8.88076	-15.8628	-5.13808	2.42847	-7.76711	2.611	-3.0103	-9.79367	-6.66961	-19.7507	6.53213	-14.8178	3.55949	-8.80863	-13.4772	12.9132	20.0906	7.24101	8.57193	6.63222	9.46128	9.95843	9.04327	19.4704	12.058	16.2198	12.3716	13.7663	8.39914	14.8743	12.484	10.4948	14.7293
CP	near	4.34924	-0.511525	4.34924	-0.511525	-6.53213	3.0103	3.0103	4.34924	-0.511525	3.0103	1.42668	-1	1.42668	-0.511525	-20.9268	2.16743	-5.00712	-4.23591	1.8547	-4.70929	-16.4066	-25.459	-9.16656	-15.4212	-19.1307	-30.085	-11.4921	-7.76163	-10.3094	-19.5593	9.20079	9.82561	13.9741	-5.28128	13.04	19.2206	14.0507	8.40401	14.2728	14.1783	8.18066	8.32633	16.062	9.71867	11.998	20.2022	20.7235	8.99926
CP	near	3.41464	-7.48239	6.46948	-3.14773	-10.1107	-9.32454	-10.2222	-8.21868	5.84216	-7.86169	3.37986	2.28029	-4.2209	-1.96105	-5.31582	-1.9936	-14.9385	1	1.93305	-4.52721	-4.80536	-0.69229	-7.53595	-6.45548	-7.84429	-7.33815	-13.7992	-4.76406	-6.76757	-4.78798	13.0308	14.1649	7.63077	13.8719	8.58702	12.7446	10.3382	16.7583	14.7615	14.0526	14.9182	14.8488	15.8681	8.80449	13.5897	12.0661	13.1652	13.9086
CP	near	3.19843	-12.735	7.90431	0.771259	-11.7665	-12.9044	0	-4.76911	-2.75426	-11.0403	2.90482	2.68669	-9.10207	-12.2978	-1.87781	-9.09106	-15.7478	-5.27223	3.02889	-7.99601	2.53147	-3.57023	-10.3039	-6.57999	-19.9474	5.66372	-15.4608	4.12214	-9.61321	-12.6873	13.1877	20.1003	7.39006	8.61063	6.85908	9.68589	10.0171	9.40753	19.2195	12.1719	16.7971	12.0943	14.4239	8.74032	14.582	12.67	11.2497	14.7275
CP	near	3.81614	-0.687645	4.01227	-0.697493	-6.6653	2.62925	2.51638	4.37894	-0.517478	3.28698	1.16422	0	1.55651	-0.917381	-20.8115	1.78908	-5.0429	-3.42852	1.4815	-5.12973	-15.9382	-25.7337	-9.00463	-15.5232	-19.8895	-29.7785	-11.4599	-7.95703	-10.8952	-20.208	8.89451	9.75168	14.4731	-4.63447	12.4474	18.7341	14.3916	8.51752	13.7481	14.8257	8.69422	8.23879	16.5833	9.84854	12.2325	20.3868	21.2741	9.12928
CP	near	3.12575	-7.54725	5.95432	-3.66151	-10.8021	-9.45134	-10.5648	-7.85324	5.18184	-7.51648	2.76599	2.43178	-3.71106	-2.34124	-5.26538	-1.78577	-15.7117	0	1.67401	-4.55996	-5.27365	-0.736465	-7.1224	-6.157	-8.7436	-8.15472	-13.0168	-4.36566	-7.5729	-5.06328	12.2672	14.4681	7.55658	14.1767	8.63567	12.482	10.0741	17.1098	14.9726	14.3282	14.8931	15.1373	16.6243	9.21542	13.1773	11.3852	13.3362	14.0775
CP	near	3.03951	-13.0846	8.05021	0.861697	-12.1825	-12.9436	0	-4.55506	-3.57812	-11.6834	3.25075	3.38873	-9.17368	-11.9172	-1.12138	-8.90254	-15.323	-5.97104	3.12577	-8.00483	2.521	-3.23839	-10.1303	-6.85544	-20.6176	4.81171	-16.1203	3.69342	-9.58725	-12.6361	13.1765	20.3724	6.92875	7.9445	7.65216	9.45581	9.84882	9.69841	18.7381	11.5504	16.6497	12.2772	13.8079	9.3077	15.0679	12.1193	11.9648	14.1991
CP	near	4.01045	-1.00224	4.08303	-0.650409	-6.69006	2.30316	2.31077	4.02406	-0.166763	3.3325	1.10514	1	0.960959	-0.645022	-20.4541	2.23318	-4.67304	-3.28242	0.707131	-5.41758	-16.1513	-25.3322	-8.92637	-15.5519	-19.1793	-30.6358	-12.0949	-8.35236	-10.4106	-19.4544	8.91299	9.96192	14.1768	-5.47515	11.661	18.3424	14.0415	7.78986	13.8909	14.587	9.01895	7.98635	16.1389	10.412	11.9318	20.692	21.0443	9.30525
CP	near	2.8408	-7.1935	5.48577	-3.80309	-11.0338	-9.70658	-11.1775	-7.36614	4.61078	-6.88245	2.4796	3.08809	-3.85999	-2.56349	-4.74453	-1.49727	-15.2911	0	1.97365	-4.5542	-4.81728	-0.60003	-7.29139	-6.82923	-8.84393	-8.78824	-12.3114	-3.71906	-8.3267	-4.75171	12.0911	14.4935	8.24071	13.828	8.58385	12.7741	10.5876	16.6741	15.3181	14.0108	14.7315	15.1582	16.0365	8.98688	13.2949	11.6939	13.0217	14.6163
CP	near	2.68164	-13.9724	8.08338	1.30287	-11.9073	-12.6989	-1	-4.91137	-4.46733	-11.8499	2.47995	3.57206	-9.33245	-11.6149	-0.536164	-9.05859	-15.5712	-5.85447	3.35796	-8.33908	3.06111	-4.14723	-9.42767	-7.09614	-20.9083	4.87909	-16.0802	3.89179	-9.48301	-11.8969	13.1694	20.2151	7.27914	7.89973	7.65283	9.79258	10.1333	9.27289	18.1374	12.0575	16.2455	11.7913	13.2701	9.33619	15.546	12.1221	12.2103	13.5439
CP	near	4.20161	-0.626449	3.65049	-0.513628	-6.83294	2.34525	2.74584	4.49088	-0.299595	3.70601	1.41994	1	1.46108	-0.202928	-19.8172	2.388	-4.09409	-3.23113	1.46989	-5.6171	-16.5271	-26.089	-8.21295	-16.252	-18.4597	-30.2817	-11.7945	-8.47176	-9.9722	-18.6738	8.8829	10.0601	14.7395	-5.24465	11.9141	19.0535	14.1135	7.50576	14.1381	14.6016	9.29284	8.0198	16.5387	9.87816	11.7482	20.834	20.74	9.45953
CP	near	2.65146	-7.4304	5.59952	-3.47048	-11.4744	-9.92918	-10.9537	-6.68062	4.94781	-7.26552	2.30896	3.76479	-3.69178	-2.33601	-5.19561	-1.69848	-15.5726	1	1.7191	-4.92177	-4.54947	-0.863482	-7.55453	-7.01207	-9.53785	-8.82447	-12.3275	-3.21498	-8.04296	-4.06175	11.4083	14.3304	8.56743	14.3864	8.96795	13.2515	10.5453	17.2848	14.965	13.2653	15.3725	15.8433	16.3136	8.30854	13.5929	11.5605	13.0169	14.22
CP	near	2.03627	-14.0735	8.61764	1.10728	-11.3901	-12.4388	0	-5.15416	-4.03688	-12.5722	2.96031	3.3339	-9.5873	-11.8789	-0.832668	-9.27407	-15.6504	-5.47213	3.93373	-8.39523	3.22835	-4.14207	-9.34862	-6.74729	-20.4273	4.59023	-15.4899	4.30871	-8.70945	-11.6004	12.8881	20.1165	7.07573	7.33409	7.48006	9.85443	10.2103	9.53186	17.9603	12.1537	16.4348	11.6107	13.3836	9.22021	15.0336	11.8909	12.4902	14.1349
CP	near	4.27919	-1.17859	3.82348	0.125142	-6.73885	2.16019	3.17834	4.89658	-0.285903	4.42392	1.4841	-1	0.826359	-0.141038	-19.4841	1.69902	-4.27956	-2.74267	1.6044	-5.56411	-17.1858	-26.5806	-8.09393	-16.9869	-18.6945	-30.3345	-11.3916	-9.29356	-10.7644	-19.1599	9.52619	10.3076	15.3038	-5.27891	11.83	19.5345	13.9818	7.70577	14.274	14.36	9.11385	8.04848	16.1955	9.92044	11.4607	20.3858	20.6061	9.65426
CP	near	1.96154	-6.8446	5.3427	-3.7652	-11.4008	-10.1605	-10.8413	-7.2361	4.57079	-7.15889	1.80635	3.43871	-4.06051	-2.53234	-5.37837	-2.14355	-15.8524	-1	2.07967	-4.72967	-4.41131	-0.593012	-7.61926	-7.22141	-8.92219	-9.03992	-11.5559	-2.5146	-8.81789	-4.45068	11.5124	14.7072	8.86975	14.4869	9.1126	13.4217	10.1661	16.9862	15.256	12.7598	15.2014	16.5564	15.9287	8.38312	13.939	11.9666	13.0742	14.2995
CP	near	2.3705	-14.849	8.68703	1.27186	-10.7711	-12.7116	1	-5.19826	-4.79736	-12.1825	3.22928	3.52039	-9.42799	-11.9131	-0.838816	-9.21599	-15.8426	-5.8667	4.59694	-8.28678	3.45021	-4.75478	-9.829	-6.65973	-19.7862	4.69127	-15.5966	4.34713	-8.4163	-11.18	13.1551	20.4724	6.76398	7.10452	6.74106	10.2686	9.76755	9.29012	17.7134	12.6507	16.1846	10.8884	13.133	9.46613	14.873	11.7343	12.6375	13.5614
CP	near	4.5369	-0.909225	3.57944	0.76782	-6.05853	2.84245	2.66368	4.35276	-0.769344	5.18118	1.44834	-1	1.0407	-0.914361	-18.8993	0.919256	-4.59392	-2.94656	0.738988	-5.59847	-17.5381	-27.4789	-8.81078	-17.1458	-18.4096	-31.2097	-11.7268	-9.38461	-10.2955	-19.2505	9.47436	10.7804	15.9439	-5.12007	11.7588	18.9695	14.0997	7.29765	15.0044	15.0261	9.30096	7.65019	16.5553	10.2696	11.315	20.539	20.1902	10.2674
CP	near	2.41217	-6.54954	5.22811	-3.52698	-11.3881	-9.97681	-11.4214	-6.91976	4.71154	-6.37483	2.42669	3.59508	-3.43586	-2.84398	-5.73645	-2.37633	-16.0488	1	2.67718	-4.84009	-4.18739	-0.708449	-7.53748	-7.60073	-9.6411	-9.03033	-11.5992	-2.24903	-8.80405	-4.09651	11.8067	14.5173	8.49064	14.9927	8.85835	12.866	9.54493	17.4808	15.1012	13.1875	14.9847	16.9805	16.2145	8.08668	14.305	12.4248	13.2121	14.7332
CP	near	2.03325	-15.5964	7.9631	1.79342	-10.1053	-13.2836	-1	-5.83189	-5.56029	-12.6564	3.1869	2.79022	-9.13304	-11.6014	-1.16519	-8.59611	-16.7378	-5.98888	5.16237	-8.7014	2.69669	-4.93827	-10.0339	-7.009	-19.0997	4.50732	-15.9801	4.80416	-9.181	-11.8645	12.577	19.8474	6.8523	7.55017	7.33118	9.91724	9.85281	9.66536	18.0192	12.7631	16.1657	10.7393	12.2352	9.25656	14.363	12.0469	12.9849	13.9755
F	ultrafar	-2.44973	-5.70427	-3.92545	-4.59392	-3.30477	-3.92545	-3.92545	-4.25326	-10.9691	-9.0309	-4.9485	-4.59392	-4.59392	-4.9485	-3.92545	-4.25326	-3.60956	-2.72549	-3.0103	-4.25326	-4.25326	-4.9485	-4.59392	-5.31817	-4.59392	-4.25326	-4.9485	-2.44973	-3.60956	-2.58651	11.2819	12.5286	13.5328	12.6368	11.5297	11.4752	11.8494	14.1965	16.4059	15.9122	15.1056	15.629	16.1944	15.1951	14.3204	13.9945	15.5354	16.1864
F	ultrafar	-3.0103	-3.0103	-6.53213	-6.53213	6.17085	-9.55503	1.15969	4.34924	1	-9.30449	2.16415	-13.041	-6.24285	-1.67713	-0.157273	0.875475	-9.6731	4.02462	-22.2548	-4.74135	-5.95848	2.16602	-7.91267	-10.0121	5.87629	1.40892	-10.2727	2.29133	1.17071	-6.80327	14.0411	-0.511213	4.47126	10.9084	8.64485	11.0319	9.21655	16.2596	9.46704	11.5615	18.0035	23.1681	16.348	14.5934	20.2768	15.9925	21.6126	16.313
F	ultrafar	1.42668	-6.53213	4.34924	-1	-2.67228	-1	1.42668	6.09385	8.35373	-6.08912	2.68443	-4.35485	-25.6676	-14.5925	3.57087	2.21389	4.34924	-0.511525	-0.511525	1	1.42668	-0.511525	-8.06648	-6.53213	-10.3009	-21.6052	-28.8271	-12.8313	-21.2479	-10.8712	11.7163	5.6707	-0.999518	2.18209	-2.33342	10.6168	13.0193	14.5342	5.70323	4.21866	18.5008	23.5056	13.5089	7.04708	18.7788	21.2799	21.903	19.6298
F	ultrafar	-1.8942	-5.48214	-4.00078	-3.87455	-3.37901	-3.64735	-4.60042	-4.67663	-10.954	-9.8918	-5.51353	-4.66445	-4.89287	-4.63853	-4.37753	-4.37429	-3.65712	-2.93584	-3.34912	-3.54627	-4.09841	-4.44322	-4.58442	-5.63756	-4.52145	-4.37964	-4.85122	-2.02078	-3.44107	-2.68118	11.1463	11.798	13.519	12.6595	11.2449	11.6804	11.9416	13.4742	16.8125	16.0968	14.9112	15.2937	16.6964	15.2151	14.2552	13.2703	15.2283	16.2773
F	ultrafar	-2.89315	-2.93729	-6.69089	-6.117	6.70373	-10.2593	1.82004	3.44684	1	-9.7686	1.41441	-12.3659	-6.00769	-1.8567	0.464442	0.224464	-9.40536	4.42311	-21.6273	-4.35712	-6.15907	2.07034	-8.40907	-10.2901	5.59172	1.09621	-9.96854	2.62016	1.68312	-6.72161	13.3368	-0.477932	4.52641	11.3215	8.80876	10.7252	9.80492	16.9792	9.5053	10.9214	18.2912	23.5637	16.9251	14.1589	20.5746	16.2088	21.3738	16.5659
F	ultrafar	1.50004	-7.07942	4.60329	1	-2.95504	0	1.60353	6.56848	8.21714	-5.41898	2.63426	-4.35248	-26.3664	-15.0978	3.64306	1.31634	4.54811	-0.182545	-0.635964	-1	1.01155	-1.39843	-7.81023	-7.00889	-10.0955	-20.8268	-28.2854	-13.2184	-20.8205	-11.5978	11.8315	5.52063	-1.27988	1.36715	-2.64324	9.90365	12.9271	15.2737	5.78115	4.72882	17.8392	23.8778	13.157	7.04022	18.7846	21.0449	21.3465	20.322
F	ultrafar	-1.76364	-4.97234	-3.81842	-4.23113	-2.83626	-3.83699	-4.20125	-4.63013	-11.5308	-10.0747	-5.5668	-4.78496	-5.01577	-5.25409	-4.15599	-4.89795	-3.41911	-3.67056	-3.83504	-3.65183	-4.59744	-4.02601	-4.70893	-5.94902	-3.91469	-4.55468	-4.61303	-2.13812	-3.91714	-2.89109	10.5087	12.3173	14.082	13.4461	11.7032	11.3879	11.8906	12.59	16.6149	16.3201	15.1499	15.7041	17.0534	15.1119	14.0905	12.7829	15.3045	16.4024
F	ultrafar	-2.6643	-2.40625	-6.30005	-6.65462	6.3214	-9.59609	1.56822	3.81153	-1	-9.49262	1.89696	-12.9301	-6.14398	-1.97938	0.430673	0.652679	-8.75554	3.82065	-21.7379	-4.59146	-5.92107	2.48025	-9.26866	-9.64753	6.10309	0.359874	-10.2932	2.78913	1.87873	-6.40954	13.0535	-0.751896	5.20622	12.1065	9.15654	10.3778	9.43627	17.2078	9.2538	10.0762	18.6126	22.8309	16.9628	14.7822	20.8775	15.881	21.3196	16.6036
F	ultrafar	0.830087	-7.30836	4.93342	-1	-3.41425	-1	1.04511	7.11138	8.56867	-4.93489	3.38847	-4.52138	-25.798	-14.4975	4.32374	1.39069	4.81964	-1.02677	-1.35323	1	0.692417	-1.72953	-7.66963	-6.30766	-10.1624	-21.0222	-28.3678	-12.6906	-20.7617	-11.805	11.6613	4.89333	-1.20109	1.46358	-2.53674	10.2968	13.0301	14.6583	5.97041	4.65911	17.9079	24.4601	12.9918	7.6717	18.1068	20.7395	21.0269	19.6575
F	ultrafar	-1.99718	-4.98096	-3.43398	-4.36882	-3.6099	-3.72179	-4.24135	-4.47047	-12.2118	-9.95191	-5.5707	-4.51711	-4.4479	-4.67637	-4.16407	-4.8741	-4.01091	-3.54473	-3.35415	-3.06742	-5.40903	-4.33339	-5.1205	-5.818	-3.48043	-5.04677	-4.56735	-2.24269	-3.68143	-3.24713	10.1003	12.4154	14.0645	12.9274	11.8325	11.4301	12.4892	12.5855	16.7274	15.6255	15.3307	16.2364	17.5797	14.6082	14.1921	12.9707	15.628	16.0854
F	ultrafar	-2.59913	-1.90573	-6.23342	-6.98855	6.32328	-9.83505	1.03457	3.34877	-1	-8.83705	2.22812	-13.0068	-6.16982	-2.00028	0.738435	1.2495	-9.12754	4.47046	-21.0517	-3.9053	-5.95857	2.36228	-8.54274	-9.75725	5.49782	0.516037	-10.4124	3.24032	1.17207	-6.58942	13.6295	-0.0262456	4.90732	11.8504	9.10017	10.5301	9.44138	17.4239	9.29366	9.71105	18.3255	22.4046	16.5563	14.3712	20.2981	16.124	21.9784	17.2246
F	ultrafar	0.747497	-6.57234	5.13816	0	-3.10137	1	0.886611	7.20959	8.72677	-5.3435	3.66805	-4.9853	-26.5829	-15.361	3.47241	1.34897	5.30521	-0.608732	-1.97903	1	0.545088	-1.14333	-7.51121	-6.88474	-9.8728	-21.5199	-27.9979	-11.993	-20.0533	-11.369	11.6567	4.44899	-1.14044	1.79674	-2.85795	10.6451	12.8641	14.1881	5.99894	5.17515	17.5856	24.6361	13.0266	7.91169	18.5024	20.2564	20.913	20.2971
F	ultrafar	-2.17129	-5.01361	-3.47818	-4.48118	-3.96145	-3.53809	-4.86713	-3.98635	-12.2272	-10.5543	-5.481	-4.38637	-4.03	-4.85875	-3.54929	-5.27987	-3.96074	-3.65936	-3.68791	-3.13772	-5.34107	-5.07037	-4.91012	-5.15044	-3.26238	-5.22028	-4.61077	-2.34053	-4.24479	-2.92613	10.1776	12.2803	13.7261	12.3629	11.4175	11.5489	12.7697	12.0599	16.9433	15.4105	15.6971	16.7491	17.51	14.7736	14.7887	13.3542	15.7585	16.3235
F	ultrafar	-2.43652	-1.75533	-6.47828	-6.87129	6.71554	-10.3304	1.45426	4.08063	-1	-8.46815	1.58723	-13.7038	-6.32187	-2.38838	0.708874	0.601579	-8.51143	4.22161	-20.6581	-4.47012	-5.69598	2.57576	-8.94827	-10.5643	5.00269	0.975955	-10.3867	3.7468	0.9032	-6.33599	13.7435	0.28232	4.37418	12.1494	9.07958	10.5337	9.52996	17.1255	9.89479	9.86413	18.21	22.8615	16.8157	14.0797	20.9394	15.6124	21.3438	17.329
F	ultrafar	0.626363	-6.58666	4.38776	1	-3.19708	-1	1.68816	6.86724	8.12241	-5.66622	3.19224	-4.66827	-25.8918	-15.1046	3.70698	1.62281	4.8229	-0.671316	-1.30453	1	1.34486	-1.99772	-8.15656	-6.22066	-10.1999	-22.2745	-28.0049	-12.2741	-19.4335	-11.8311	12.2099	4.00374	-0.936711	1.86	-3.05273	10.1089	12.7748	13.8519	6.09036	4.58073	18.1899	25.117	12.1535	7.94405	18.4213	19.6739	20.3084	20.3208
F	ultrafar	-1.58147	-5.45835	-3.8594	-4.95988	-3.50145	-3.49393	-4.41168	-3.76384	-11.9698	-10.0706	-5.81477	-4.09918	-4.28184	-5.37994	-3.56388	-5.31661	-3.91433	-3.87422	-3.21437	-3.53675	-5.53435	-4.56818	-5.31447	-4.81827	-3.00413	-5.50152	-5.1536	-1.81977	-3.96297	-3.26265	9.82526	11.9976	13.0468	12.4924	11.7313	11.4731	13.1186	12.0345	17.1387	15.1773	15.9001	16.9194	17.959	14.8281	15.0477	13.2918	16.1223	15.7369
F	ultrafar	-2.40259	-1.10925	-6.82661	-6.24898	7.31911	-10.27	1.70141	3.9093	-1	-9.23296	1.62086	-13.9405	-6.07223	-2.77653	0.999957	0.456628	-8.37739	4.12796	-21.2071	-4.32198	-5.79961	2.54796	-9.51748	-9.78487	4.57811	1.37017	-10.5241	4.13405	1.25268	-5.93767	13.6379	-0.175285	4.86822	12.4146	9.62216	10.3109	9.26251	16.8836	9.49019	10.2705	18.0184	23.5581	16.6418	14.5658	21.3662	15.6346	21.9624	16.8883
F	ultrafar	0.355371	-6.07926	4.50107	1	-2.96614	1	1.37786	6.20005	8.10036	-5.5297	2.89363	-5.29007	-26.3278	-15.0424	4.47221	1.8779	5.08408	-0.776589	-1.94276	1	1.58305	-1.48665	-8.95111	-6.05421	-10.3156	-22.4882	-27.4664	-12.5957	-19.9059	-12.0426	12.2007	4.565	-0.358208	2.15752	-3.62637	9.9374	12.1505	14.3189	6.2726	4.07569	17.9394	24.4129	11.7892	7.34291	18.0029	18.7683	20.4715	20.2916
F	ultrafar	-1.20085	-5.54347	-3.74876	-4.9674	-3.18683	-3.42769	-3.89227	-3.53513	-11.3308	-10.7052	-6.36775	-4.13322	-4.69206	-5.05247	-3.22059	-5.62288	-4.73184	-3.62607	-3.57158	-3.99693	-5.51134	-4.54847	-4.89853	-4.91029	-2.71444	-5.20819	-4.57736	-1.28215	-4.25384	-3.99903	9.46162	11.9341	12.9104	12.3272	12.2304	12.0745	12.7956	12.4746	17.5	14.6184	16.105	16.6073	18.3812	14.4663	14.5113	12.7462	15.888	16.3559
F	ultrafar	-1.95336	-0.446573	-7.12438	-6.19588	6.87707	-10.46	1.97163	3.99562	-1	-9.73885	1.1373	-13.2091	-6.1908	-2.51499	0.378005	0.339233	-8.1368	4.84609	-21.6385	-4.22256	-5.64588	2.79456	-9.49956	-10.0105	3.86629	0.923306	-10.9242	3.79541	1.30707	-5.98261	13.8704	0.244769	5.25081	13.0768	9.78457	10.4821	9.18507	16.5873	9.89689	9.56682	17.858	22.7805	16.7663	14.8248	21.7635	14.9287	22.0983	16.3602
F	far	-3.92545	-4.25326	-3.60956	-3.0103	-5.31817	-3.30477	-5.31817	-4.25326	-3.60956	-4.59392	-4.9485	-5.31817	-4.9485	-4.9485	-4.25326	-4.25326	-3.92545	-3.30477	-3.92545	-3.0103	-1.92315	-4.59392	-3.0103	-4.25326	-3.30477	-4.25326	-3.92545	-1.85951	-2.05183	-0.900096	15.1951	15.1594	15.1951	14.4909	13.7246	13.6929	14.4522	15.6797	16.7994	17.2112	17.3928	17.372	16.829	15.2836	14.606	15.1594	14.9055	15.4061
F	far	1.42668	-12.5527	-6.53213	-0.511525	1.42668	-6.53213	1.42668	-12.5527	1.42668	0	1.42668	-3.0103	-12.5527	-3.0103	3.0103	1.42668	-12.5527	-0.458649	3.0103	-6.53213	12.5527	-6.53213	-6.53213	3.0103	-12.5527	8.27513	-6.53213	-1.79167	4.11554	3.71664	12.9771	7.27669	9.32649	11.4468	8.81829	15.3349	12.2202	17.8771	12.4528	16.9508	11.5303	15.1065	19.2774	17.0869	5.04166	20.1462	19.281	12.6609
F	far	7.44727	0	6.53213	-3.0103	7.44727	-3.0103	-1	-3.0103	-0.511525	0	-12.5527	1	-12.5527	-12.5527	-1	-6.53213	-12.5527	1.42668	-12.5527	-6.53213	-12.5527	-12.5527	-3.0103	1.42668	1.42668	-0.511525	1.42668	2.56712	3.51574	5.71203	9.14342	11.5418	3.31701	12.566	16.1437	13.7649	13.5033	12.7238	13.0112	6.49327	14.2048	13.1998	19.0746	13.0535	17.0388	11.5422	13.4473	20.3311
F	far	-3.68067	-4.77258	-3.20286	-2.33936	-5.24755	-3.03556	-5.28724	-3.99693	-2.88308	-4.34942	-4.87507	-4.65121	-5.29245	-4.59411	-4.99018	-4.60952	-4.13327	-2.70593	-3.75578	-2.60565	-2.05467	-4.28998	-2.86024	-3.87807	-3.37649	-3.56635	-3.29572	-1.56247	-2.36292	-0.521497	14.7175	15.8204	15.3674	14.0882	14.2236	13.6444	14.6714	16.3038	16.856	17.312	17.3579	16.991	17.3005	15.9627	13.8258	15.5271	15.4764	15.5928
F	far	1.94066	-12.2046	-7.2806	0.236476	2.05958	-6.34178	1.47506	-12.0889	1.94436	0	1.02868	-3.59568	-13.3891	-2.64969	3.35807	1.59423	-12.7765	-0.844913	2.5876	-6.54428	12.6498	-6.63584	-6.34442	2.47266	-11.7323	7.53907	-6.62107	-1.20967	4.17884	3.44521	13.1789	7.13306	9.30404	12.1338	9.06847	15.6802	12.3669	18.1229	12.0195	17.2219	11.9836	15.1639	18.8319	16.9403	4.86294	19.939	19.3878	12.6824
F	far	7.66107	-1	5.78811	-2.62439	7.90041	-3.01323	1	-3.10275	-1.03911	-1	-12.2954	-1	-11.8416	-13.0293	-1	-12.7937	-13.1536	1.84138	-12.099	-6.08428	-12.2715	-12.0457	-2.32698	1.56401	0.685173	0.0281611	1.96148	2.14697	3.45245	5.67028	9.24674	11.8724	3.61119	11.9706	16.4363	13.5656	13.2903	13.2836	12.9092	6.4793	13.8004	12.8097	19.3543	13.4318	16.4836	11.1288	13.6418	20.4701
F	far	-3.36116	-5.27963	-2.56491	-2.61301	-4.95308	-2.49203	-5.09695	-3.86566	-3.02723	-4.29365	-4.805	-4.47527	-5.20593	-5.09549	-4.76416	-5.24388	-4.0788	-2.29368	-4.31884	-2.4689	-2.57669	-3.91739	-3.03859	-4.06193	-3.40001	-3.07798	-2.97737	-1.34365	-2.37576	-0.844883	14.6695	16.1096	15.6874	14.4758	13.9708	14.1211	15.1267	16.7815	17.2996	16.8002	17.1908	16.5882	16.9752	15.7317	14.3766	15.0539	15.8192	15.0865
F	far	1.83464	-12.6446	-7.03659	-0.619159	2.32594	-5.53424	0.704479	-11.9181	1.43245	-1	0.244558	-4.01199	-12.7719	-2.7683	3.63754	2.01142	-12.0274	-0.655104	2.47144	-5.75318	12.9953	-6.41713	-6.16646	2.1286	-11.7729	7.42799	-6.09885	-0.858347	4.84208	3.25645	13.3444	6.31793	9.18471	11.8439	9.12932	15.9497	11.8891	18.5476	11.989	17.1609	11.7222	15.5756	18.5957	17.1179	4.08491	20.265	18.8584	12.342
F	far	7.71952	1	5.55576	-3.41536	8.41929	-3.57684	-1	-2.84343	-0.596686	1	-12.671	1	-12.3427	-13.3413	1	-12.9895	-12.6697	1.79395	-12.054	-6.56928	-12.1552	-12.3546	-2.54211	2.38104	0.302744	-0.759225	2.72346	2.31087	3.55264	5.54525	9.19124	11.5931	3.24076	11.4098	16.4725	13.8423	13.0217	13.6397	12.4385	6.39215	13.4008	12.4799	19.2845	13.4382	16.8965	11.0752	13.2563	21.1266
F	far	-3.07149	-5.36986	-2.16726	-2.04791	-5.17997	-2.41156	-5.5197	-3.77129	-3.45286	-4.36979	-4.82476	-4.5051	-5.15335	-4.79174	-5.22025	-5.14222	-4.07783	-2.55583	-3.83895	-2.5834	-2.65433	-4.2422	-2.9835	-4.03934	-3.3669	-2.62963	-3.30003	-0.686568	-2.28942	-0.354291	14.961	16.347	15.0053	15.2678	14.2154	14.2798	15.5686	17.3001	16.9901	17.1839	17.1527	16.325	17.0591	14.8788	14.4764	15.7129	16.1877	14.5654
F	far	1.4823	-13.222	-7.23536	-0.208745	1.99535	-6.14281	1.41526	-11.4893	1.70391	0	-0.511071	-4.4623	-12.7215	-3.01622	3.82496	2.19983	-11.3079	-0.270312	2.41731	-6.45913	12.8001	-6.91753	-5.55318	1.37021	-11.319	7.25519	-6.13726	-1.11083	4.24064	3.05791	13.1857	6.85769	9.17178	11.5479	9.72379	15.807	12.2897	18.9783	11.9479	17.4389	12.2808	15.6162	18.8082	16.6123	4.41826	19.6937	19.3688	12.3254
F	far	8.13333	0	5.90851	-3.50231	8.33416	-3.41657	0	-2.60239	-1.23651	1	-12.3428	-1	-12.8721	-13.2268	1	-12.7859	-12.7251	1.94605	-11.6936	-6.0557	-13.0631	-12.4128	-2.56539	2.80764	0.16491	-0.447136	2.84699	1.7338	3.82414	4.93832	9.63094	10.7961	2.74552	10.9797	16.7755	14.4291	13.523	13.4598	11.7365	6.47113	13.6116	12.8342	19.3765	13.3945	17.544	11.2656	13.7968	21.0597
F	far	-3.32373	-5.40827	-2.18436	-2.50633	-5.69446	-2.41023	-5.31835	-3.91366	-3.4849	-4.26117	-5.00795	-4.76215	-5.33519	-4.43678	-4.65513	-4.41887	-4.61496	-2.42888	-3.99659	-2.85011	-2.933	-4.19661	-2.95133	-3.5992	-3.62049	-2.61154	-2.86231	-0.42924	-1.85465	0.0689058	15.3039	16.4801	14.7554	15.4756	13.853	14.9862	15.1201	17.5202	17.1018	17.0987	16.6689	15.7035	17.4972	14.6247	14.0827	16.1406	15.9062	14.5231
F	far	1.57978	-13.0659	-7.51021	0.600669	2.36515	-6.82901	1.93617	-11.6817	1.17228	1	-0.452637	-4.957	-12.6235	-3.87653	3.65786	2.7199	-10.886	-0.252662	2.47008	-6.87763	12.954	-6.88678	-4.96608	1.89769	-11.7683	7.04783	-5.90462	-0.869967	3.6416	3.55999	13.1369	7.54349	9.27852	11.4564	10.3376	15.8967	11.6811	18.474	11.7159	16.9416	11.6338	15.361	19.237	16.9384	3.56366	20.0258	18.8886	12.2601
F	far	7.83869	-1	5.42612	-3.91987	7.76522	-3.71155	0	-2.17528	-1.03146	1	-12.7868	1	-13.0679	-13.5529	-1	-13.5774	-12.1893	1.43538	-10.9157	-6.82636	-12.9758	-13.1139	-2.96395	3.3054	0.665062	-0.888143	3.6282	1.80845	4.25245	5.53727	9.38934	10.754	2.45783	11.2381	17.4214	14.4517	13.2156	13.2982	11.301	6.48466	14.2909	12.7032	19.112	13.8908	17.623	11.4652	13.487	20.9413
F	far	-3.04567	-5.0542	-2.68745	-2.27314	-5.73929	-2.11133	-5.1395	-3.69847	-3.61215	-4.68306	-4.90069	-5.16775	-5.38788	-4.14363	-4.98956	-4.49671	-4.50628	-2.32832	-4.52467	-3.38012	-3.52525	-4.14565	-2.69849	-3.38017	-3.15986	-2.91124	-3.16536	-0.823798	-1.66408	0.50027	14.9955	16.7987	14.8036	15.8128	14.1666	15.5843	15.3954	17.3161	17.3493	17.3818	16.2601	15.3353	17.3287	14.2302	13.7344	16.1939	15.5987	14.9498
F	far	0.793659	-13.5996	-7.11472	0.455487	2.06358	-6.22595	2.42322	-12.2155	1.68733	0	-0.281315	-4.41119	-11.9088	-3.40984	3.00278	2.8283	-10.3264	0.251477	2.87663	-6.2041	12.5456	-6.08966	-4.54981	1.6038	-12.0062	7.20621	-6.21513	-0.632022	2.98909	3.85674	13.3071	6.93307	8.78155	11.9623	10.7278	16.1671	11.055	18.5181	11.8704	16.1156	11.346	14.7352	18.8073	16.6232	3.98793	20.5891	19.3933	11.8161
F	far	7.86962	1	5.67287	-4.63539	7.8671	-3.48715	0	-2.32113	-0.903722	1	-13.2455	-1	-12.4753	-13.529	0	-13.8478	-13.0161	2.23558	-10.2382	-7.10297	-12.5031	-12.3211	-2.62278	3.51786	0.249836	-1.74591	3.91711	1.52754	4.25543	6.26196	9.74205	9.9782	1.93149	10.5638	17.9448	13.881	12.4178	13.4666	11.371	6.01816	13.8194	12.5487	19.4055	14.5791	17.3011	10.8905	13.5709	21.4608
F	far	-3.43392	-5.03678	-2.41629	-1.55524	-5.61943	-1.74685	-5.27642	-3.74901	-3.5103	-4.90444	-5.07252	-4.97096	-4.95109	-4.08044	-4.96352	-4.6134	-4.38644	-2.11487	-4.82982	-3.10007	-3.36479	-4.79236	-3.07451	-3.39345	-3.07207	-3.41151	-3.28555	-0.803861	-1.5511	0.16009	15.3222	17.1345	14.9063	16.1172	13.5741	15.8568	15.7652	17.7175	18.0561	16.5882	16.4351	15.3861	17.3599	13.6711	12.9689	16.3146	15.3385	15.1994
F	far	1.13363	-13.9166	-6.34851	-0.0082991	2.53913	-6.66372	2.66922	-12.6205	1.684	-1	-0.955784	-3.89259	-11.4418	-2.74351	2.76522	3.4787	-9.96603	0.203679	2.61087	-6.72097	12.2774	-5.95016	-4.2968	1.80672	-12.011	7.7866	-6.83618	-0.634692	2.41853	3.9209	13.2818	7.0856	8.4885	11.6952	10.1014	16.7739	10.4058	18.5267	11.6085	16.0507	10.7267	15.039	19.1804	16.4691	4.56591	20.3044	18.9307	12.1138
F	near	-3.60956	-4.25326	-4.25326	-4.59392	-5.70427	-3.92545	-3.92545	-3.60956	-4.25326	-3.0103	-4.9485	-5.31817	5.61698	-3.0103	-3.92545	-4.9485	-4.25326	-4.25326	-4.25326	-2.72549	-3.92545	-3.92545	-2.44973	-3.60956	-3.60956	-3.60956	-3.60956	-1.92315	-3.60956	-2.05183	11.8756	11.7176	11.7706	11.2118	10.554	10.7936	11.3929	13.1584	14.5774	14.6535	14.0758	14.2363	13.9842	12.3328	11.4615	12.2082	12.8259	14.1865
F	near	-12.5527	3.0103	-3.0103	-3.0103	8.27513	0	-1	8.16564	-3.09857	-13.6351	-8.71483	-8.83259	2.67737	9.0309	4.34924	-20.4514	-15.9776	-12.2983	2.48485	-6.6109	-5.1354	-1.97547	-6.92498	5.30602	-14.7625	-19.34	-8.69786	6.53213	-4.46172	-14.1624	12.3816	9.46772	4.94789	3.38513	11.0166	14.3873	13.6032	13.0453	17.9111	11.6296	10.2706	6.1853	12.618	4.9977	15.3555	10.3735	11.5533	11.5518
F	near	-0.511525	5.50907	-3.0103	-0.511525	4.34924	-6.53213	0	0	1.42668	1.55646	2.31163	-4.89255	2.51213	3.47372	-22.6813	-14.6843	4.34924	-2.81833	-26.3277	0.243948	-18.3522	-2.25317	-4.86305	-12.6574	-4.47983	-2.47326	-0.673001	-0.161649	-2.57754	-4.96291	16.5109	16.1158	16.0699	10.885	10.7114	7.12935	9.65337	4.99213	13.9583	13.57	13.5514	17.4913	13.3561	4.00797	11.8457	16.7319	14.9087	6.51085
F	near	-4.29155	-4.71265	-4.56961	-4.52893	-5.92813	-4.71099	-3.56119	-3.60257	-3.88201	-3.46958	-5.0178	-4.99846	5.58351	-2.35464	-3.42869	-4.62374	-4.08756	-9.45455	-5.06945	-2.34519	-4.74887	-4.00602	-1.92834	-4.20309	-3.74621	-3.15233	-3.79359	-2.3454	-4.45285	-2.58092	11.7981	11.5254	11.2168	11.7584	10.2574	10.9186	11.4985	13.3996	14.8152	14.5516	14.2085	14.2538	14.0635	12.2232	11.2559	12.0104	13.4884	13.8579
F	near	-12.5979	2.83575	-2.38318	-3.13434	8.55917	-1	0	7.39479	-2.60735	-13.8779	-8.39435	-8.51299	2.50482	9.00611	4.36401	-20.4718	-16.5453	-12.2023	2.0225	-7.28706	-5.41716	-2.65761	-6.95716	5.5146	-15.0794	-19.9351	-8.66719	6.63217	-4.01366	-14.0022	11.7883	9.62791	4.88146	3.29562	11.1079	14.558	13.0694	13.6771	18.4488	11.9361	10.191	6.95816	12.8748	4.92104	15.8211	9.81924	11.4667	11.1724
F	near	-0.693285	5.93259	-2.7902	-0.467904	4.38974	-7.18383	-1	1	1.58636	1.4935	1.70874	-5.3194	3.1215	3.19919	-23.3575	-15.1293	5.13717	-3.51421	-26.5816	-0.0790432	-18.5162	-2.39939	-5.63766	-12.4576	-4.83403	-1.97751	-1.06015	0.288411	-2.37523	-5.09211	16.2044	15.7966	16.2576	10.0594	11.1001	6.89602	10.2391	4.96975	14.25	13.4973	13.4208	18.1014	13.0416	4.19574	11.4998	16.6545	14.9251	6.38023
F	near	-4.54549	-5.11274	-5.10903	-4.39417	-6.28181	-4.54835	-3.59847	-3.33423	-3.95144	-4.17334	-5.36497	-4.57155	5.90967	-1.5949	-3.88719	-5.38494	-4.27111	-8.86159	-4.88837	-2.84326	-5.1048	-4.6962	-1.88355	-4.42264	-3.60888	-2.97873	-4.1535	-2.20367	-5.24342	-3.27383	11.6547	11.5664	11.1425	12.1658	10.6144	10.9689	11.4446	13.1101	14.7009	15.2408	14.1072	14.536	14.5988	11.9391	10.8808	12.2898	14.0051	14.124
F	near	-13.4109	3.29669	-2.95625	-3.6626	8.01133	1	-1	6.80679	-3.13316	-14.3407	-8.58657	-8.50335	2.64261	9.21527	4.90075	-21.3627	-15.7462	-12.341	1.33335	-7.00357	-5.24974	-3.11241	-6.60293	5.27194	-14.8329	-20.4592	-8.48608	5.94956	-3.93888	-14.0389	11.6515	9.84331	5.20095	3.16285	10.3988	14.2212	13.1354	13.6333	18.3071	11.7806	10.5953	6.45321	12.7711	4.48206	15.9198	9.05754	11.677	10.9596
F	near	-1.56437	6.45001	-2.64177	0.249437	4.24164	-6.51461	1	1	2.00749	1.35167	1.00583	-4.89241	3.72414	3.67046	-24.0214	-14.7247	4.58723	-3.95336	-26.2992	-0.65656	-18.9898	-2.31015	-5.52704	-12.3493	-5.4968	-2.74099	-1.83585	0.0356156	-1.88841	-4.93951	15.9456	15.1511	15.444	9.90319	10.8995	6.92499	10.5727	5.17394	14.4618	13.9582	13.7759	17.7149	13.5781	4.36083	11.2394	17.1251	15.7171	6.37224
F	near	-4.54615	-5.8597	-5.22952	-4.24246	-6.63874	-4.28632	-4.15273	-2.97741	-4.528	-3.87486	-5.33254	-4.87106	5.53167	-1.45457	-3.17936	-5.12921	-4.06892	-8.94011	-4.94283	-2.242	-5.70968	-5.18681	-2.36934	-5.09095	-4.14528	-3.61265	-3.87815	-2.57632	-5.87156	-3.59835	11.1212	11.0625	11.4539	12.771	10.6185	11.0645	11.2208	12.8799	14.9619	15.164	13.2399	15.025	15.0743	12.084	10.7823	11.8562	13.4472	14.0115
F	near	-13.6429	2.74936	-2.49276	-3.74072	7.87317	0	-1	7.54709	-2.73608	-14.1319	-8.47731	-8.08788	2.87199	9.75458	4.89032	-20.9336	-15.458	-11.5487	0.680534	-7.08478	-5.63961	-3.66123	-5.91496	5.31111	-14.3807	-21.085	-8.74938	5.47525	-3.18616	-13.5588	11.3207	9.06226	4.69893	3.01111	11.0926	13.6088	13.0972	13.677	18.3719	11.5422	11.1063	6.09929	12.684	4.6964	15.5557	9.00604	12.2059	11.4144
F	near	-2.21108	6.06477	-2.2865	0.0542891	4.97011	-6.51526	0	-1	2.26886	1.02261	0.58417	-5.34973	3.22348	3.26665	-23.3306	-14.5375	5.0017	-3.9152	-26.2143	-0.786603	-19.0961	-2.46775	-4.816	-12.5173	-6.23743	-3.11189	-1.78927	0.176964	-2.07492	-5.4839	16.2406	14.862	16.0659	10.519	10.1462	7.18843	11.2197	5.79139	14.7022	13.4027	14.2514	17.8067	13.2568	4.49051	10.9943	17.6441	16.4643	6.64871
F	near	-4.89855	-5.57988	-5.08676	-4.32689	-6.05011	-4.41815	-4.79397	-3.51268	-4.52178	-4.21517	-4.93042	-4.4549	6.14281	-1.35749	-3.91594	-5.09556	-3.85336	-9.18853	-4.50604	-2.68159	-5.62702	-5.69157	-2.07652	-4.74773	-4.30658	-3.46994	-3.97251	-2.86113	-5.19315	-4.0102	11.3812	10.7919	11.361	12.5611	9.83318	10.6931	11.1982	12.4136	14.8107	14.7707	13.4407	14.8223	14.8676	11.839	10.0706	12.127	12.9944	13.741
F	near	-13.0874	2.4001	-2.1301	-3.8787	7.81774	-1	1	8.3331	-3.28891	-14.3101	-8.28582	-8.4677	3.57019	10.0839	4.65269	-21.6858	-16.1991	-11.492	1.02612	-7.37599	-5.93629	-3.67152	-5.80367	5.45749	-15.1784	-21.4331	-8.43112	5.06208	-2.45142	-14.0448	11.426	9.56913	4.81051	2.74202	10.82	14.1537	13.2593	13.6529	18.3525	11.2433	10.7473	6.45273	12.5175	4.9929	15.0378	9.08793	12.2462	11.6101
F	near	-2.89939	6.62684	-1.71442	0.489297	5.35987	-6.87976	0	1	2.05871	0.443979	0.98347	-5.58462	2.93719	2.46476	-23.7652	-14.377	4.23568	-3.97114	-25.8041	-1.32398	-18.4592	-2.55391	-4.50097	-11.8505	-7.01622	-2.94658	-1.5607	0.23774	-2.4435	-4.93582	16.8886	14.6922	16.462	10.1973	10.0015	7.65841	11.4449	5.0613	14.7433	13.281	13.9913	17.4107	13.0065	4.46159	10.6255	17.9199	16.8118	7.10187
F	near	-5.72787	-5.23604	-5.61192	-3.88699	-6.77454	-4.63376	-4.72286	-2.9303	-3.99342	-4.30344	-5.2915	-4.079	6.30111	-1.59077	-3.46712	-4.86989	-3.39446	-9.46312	-4.35653	-3.38593	-5.54595	-6.14018	-1.98187	-4.94107	-4.01699	-2.85405	-3.83091	-2.59379	-5.79999	-3.66522	11.8178	10.9036	10.9689	12.9863	9.42701	11.4572	11.6577	12.203	14.9562	15.4068	13.2516	14.5137	14.7334	11.7562	10.4004	12.6892	13.1604	13.3421
F	near	-12.2671	2.24627	-2.43287	-4.59826	8.10794	-1	1	8.2675	-3.75723	-15.0801	-7.81843	-8.66869	2.81747	10.5422	4.72914	-22.5709	-16.078	-11.1119	0.425141	-7.18496	-5.54628	-3.42234	-6.37296	6.06562	-15.7429	-21.3732	-8.75641	4.87992	-3.05471	-14.1745	11.312	10.1046	4.89534	3.46619	11.1784	13.503	13.6079	13.6504	18.4786	11.5981	10.9462	6.21327	13.0325	5.05127	15.0986	8.74119	12.6491	11.7969
F	near	-3.08347	5.99131	-1.95274	0.975837	5.79412	-6.69913	-1	1	1.73361	-0.119409	1.04045	-5.48052	3.21243	2.86453	-23.0017	-14.0452	4.16133	-4.6723	-25.9112	-1.71564	-18.6599	-2.96794	-5.02576	-12.576	-6.8318	-2.92873	-1.79348	0.296491	-2.34903	-4.96603	16.6171	14.4291	16.094	9.64671	9.66977	7.1809	11.9742	5.04684	14.5385	12.5639	13.6532	17.8049	13.5687	4.8422	10.3339	17.5533	16.3799	6.82843
F	near	-6.05057	-5.51852	-6.01325	-4.06577	-6.6682	-4.42813	-4.69332	-2.48762	-3.3786	-4.14709	-4.61494	-3.54752	6.69931	-1.41005	-2.99016	-4.24864	-3.0863	-9.80403	-3.85695	-3.85798	-5.62309	-6.16128	-2.28279	-5.07716	-4.5044	-3.12226	-4.09766	-1.88434	-5.42546	-3.3848	11.6471	11.1879	10.8632	13.2893	9.47168	11.7373	11.9828	12.3718	14.8647	14.8738	13.1261	15.1648	15.1059	12.3138	9.941	13.1687	13.7812	13.6255
F	near	-13.0337	1.4433	-2.4785	-4.77303	8.12765	1	1	7.94934	-3.14778	-14.5688	-7.5921	-8.74539	2.16009	11.0897	4.70061	-21.8205	-15.7483	-10.3883	0.155563	-6.53361	-6.44817	-4.02542	-6.76188	6.52292	-15.8125	-22.1553	-8.4264	3.98338	-3.408	-13.5959	11.8035	10.6872	5.02004	3.14567	10.7218	13.3034	13.5435	13.7033	18.4479	11.3685	10.7154	6.47358	12.9035	4.37168	15.2016	8.2298	11.953	11.2775
O	ultrafar	-6.53213	-0.511525	6.53213	-0.511525	-3.0103	-0.511525	4.34924	1.42668	-3.0103	1.42668	4.64301	-4.05599	-7.72736	1.54325	-8.00482	-1.00856	-2.36733	-0.109171	-19.7009	3.55745	2.09414	-3.76264	-9.26161	-8.245	-9.71016	-6.00224	-7.0149	-0.405881	-10.6523	-3.62453	10.5682	7.07339	8.23112	10.36	8.33249	10.2035	10.4763	9.31815	17.3749	9.08631	12.4669	23.3449	16.6098	14.5165	21.5014	14.0679	20.8284	15.0962
O	ultrafar	3.0103	9.0309	-12.5527	-12.5527	-10.6311	0	4.66213	4.1266	3.43409	4.88091	0	-16.5948	-1.70027	-11.5973	2.56477	1.62166	-12.5527	8.27513	1	-0.511525	5.50907	1	-14.2258	-16.675	-6.65433	0.358204	-11.6668	-12.4597	2.12718	3.19658	10.082	9.06554	-0.572107	5.21697	-1.01327	9.05581	10.2354	2.99615	17.1842	7.72047	8.2423	27.0035	10.347	15.6536	19.4695	18.2306	20.7564	19.4941
O	ultrafar	0.663165	4.90414	-1.26199	-14.3548	-10.7171	-25.3558	3.50874	7.8054	4.61518	-6.23395	4.81225	-13.9877	-10.8767	-12.091	-0.264511	4.79064	-3.86608	3.65452	-15.6116	-2.30241	3.8621	-8.43442	-8.84713	-22.9023	-0.229042	-10.1651	-30.0186	-25.0182	-9.48933	-7.38941	9.77935	0.751071	-0.34242	1.1958	-6.54859	10.5362	10.8704	4.01129	14.7473	-4.00451	12.1038	27.2799	9.93307	12.6079	21.2418	21.9304	24.8547	19.8113
O	ultrafar	-5.9567	-0.317154	6.47647	-0.625687	-3.43871	-0.966228	4.5781	1.5313	-3.01026	0.801479	4.67628	-3.86603	-7.6961	1.32354	-7.36311	-1.23806	-2.35606	0.277745	-20.244	3.05662	2.67392	-4.11688	-8.93592	-8.80582	-8.9576	-6.32573	-6.69831	-0.0967086	-9.96532	-3.75849	10.7988	6.92165	8.77337	10.1366	8.21406	10.6138	10.475	9.39628	16.7322	9.48236	12.2132	23.969	16.6733	14.3665	21.7331	14.341	20.6902	14.839
O	ultrafar	3.63796	8.40752	-11.8681	-13.242	-10.9882	-1	3.98807	4.76075	3.21789	4.60496	-1	-16.3924	-2.02773	-11.2459	1.69993	2.18981	-13.4446	7.97142	0	0.137285	4.84076	-1	-13.8051	-16.1346	-6.55922	0.664256	-11.7823	-12.3931	2.1972	3.60942	10.3336	9.85046	-0.751716	5.92291	-0.9559	9.04344	10.6007	3.02209	16.7318	8.12351	8.46855	27.3053	9.99504	15.5203	19.1769	18.7561	21.0319	20.1077
O	ultrafar	0.784905	4.95931	-1.04703	-14.1464	-10.6409	-26.1112	2.96259	7.61986	4.86694	-6.49444	5.03175	-13.9134	-11.3097	-11.4416	-0.150488	4.55468	-4.62621	3.83167	-14.1211	-2.30502	3.62006	-8.23609	-8.54481	-25.914	-0.304109	-9.81729	-29.7303	-24.3942	-8.96969	-7.18249	9.57641	0.892617	0.307454	0.890891	-5.97942	10.1022	11.5652	3.1242	14.7797	-3.83244	12.5873	27.8582	9.46317	13.2134	21.0514	22.4446	25.3244	19.9056
O	ultrafar	-6.55746	0.00309773	6.75196	-0.377895	-3.46007	-1.07169	4.18194	1.14163	-2.55557	1.34992	4.44651	-3.65542	-7.27116	1.55761	-7.67552	-1.07517	-1.74893	-0.143726	-20.1008	2.25574	2.25115	-4.05103	-9.01809	-8.38418	-8.73819	-5.82395	-7.235	-0.178007	-9.71558	-3.33508	10.1405	6.66287	8.49551	10.7441	8.02445	11.1228	10.1	9.81126	17.0496	8.9179	11.8365	24.2796	16.3199	14.5651	21.7157	14.8936	20.1514	14.185
O	ultrafar	3.14357	8.06362	-11.352	-12.5454	-11.6216	1	3.62656	4.18561	2.47141	4.93294	-1	-16.9322	-1.98134	-11.6646	0.822892	1.34935	-14.139	7.55749	1	-0.682335	4.93828	-1	-13.6891	-16.3406	-7.06256	0.867633	-11.0985	-12.2181	2.04226	2.89651	9.97524	9.22337	-0.677564	6.39248	-0.986208	9.00609	10.4441	3.08214	16.9026	8.09061	8.6102	27.4036	10.1506	15.0247	19.108	18.7784	21.1228	20.2628
O	ultrafar	0.67604	4.53424	-1.72806	-14.2755	-10.2081	-25.8303	3.46703	8.00352	4.76532	-6.90366	5.62011	-13.5452	-10.4965	-11.6655	0.436228	4.95959	-5.19295	4.58211	-13.2618	-2.92285	4.28999	-7.37043	-8.49301	-23.9751	-0.728436	-10.4017	-27.5086	-23.5605	-9.38938	-7.79311	9.10146	0.584404	0.0226786	0.130978	-6.248	10.4932	11.2512	2.43856	14.2427	-3.11309	12.1562	27.5258	9.13784	13.4878	20.6966	22.6943	25.1105	19.8477
O	ultrafar	-7.00735	0.301417	6.33003	-0.233807	-3.55597	-1.09592	4.24945	0.370312	-3.32628	1.09089	4.03818	-3.38277	-7.80152	2.2979	-7.54023	-1.55953	-2.12911	-0.652647	-19.8849	2.33547	1.94177	-3.89259	-9.37791	-8.84904	-8.29329	-6.43584	-7.9567	-0.282224	-9.2011	-3.42713	10.5028	6.14168	7.80127	10.6937	8.3953	11.2203	10.14	10.1809	17.3394	8.72962	12.1681	24.6246	16.5219	14.1699	22.3861	15.0132	20.5502	13.8698
O	ultrafar	2.96112	7.64695	-11.6504	-12.9167	-10.8714	0	3.27581	3.92635	3.22364	5.06998	0	-16.9838	-2.72036	-12.125	0.986041	2.07353	-13.4479	7.56803	0	0.140121	4.31532	-1	-13.4493	-17.1911	-7.66029	1.52701	-11.3621	-12.1037	1.55106	2.76585	9.84758	9.06501	-0.592075	7.15416	-1.34472	9.41398	9.90126	2.93238	16.4284	8.13365	8.23133	27.8905	10.1886	15.3111	19.7427	18.7183	20.5631	20.4428
O	ultrafar	0.142949	4.84605	-1.31096	-14.0988	-9.78255	-25.8629	3.47644	8.71155	4.82288	-7.42343	5.58922	-13.4134	-11.4117	-11.1968	0.40063	5.39901	-4.95906	4.58716	-12.0533	-2.64156	4.49752	-7.25025	-8.23806	-26.5197	-0.328993	-10.3505	-29.1372	-22.8925	-8.71096	-7.98158	8.73734	0.380461	0.203406	0.132267	-6.55163	10.1445	11.6803	3.17126	13.8664	-3.79336	12.534	27.5311	8.6696	13.856	21.0956	23.1977	24.9162	20.3696
O	ultrafar	-7.06631	-0.325278	5.74376	0.236038	-3.89106	-1.36328	4.66501	0.161858	-3.23383	1.10793	4.42475	-3.17799	-7.60388	2.40711	-8.15564	-1.8578	-2.30022	-1.01159	-20.7911	2.56135	1.69449	-4.3381	-9.99632	-8.61705	-7.91797	-6.91941	-7.83599	-0.789214	-9.41244	-4.21256	10.5623	5.91015	8.0704	10.7064	8.89234	11.0856	10.06	10.1073	16.9557	8.71907	11.5254	24.7661	16.9074	14.3695	22.2383	14.5645	20.4384	13.4766
O	ultrafar	3.62334	7.52281	-12.1644	-13.3261	-10.8825	0	2.71547	4.49728	2.67932	4.35539	0	-17.746	-3.035	-11.4732	1.13221	2.30774	-13.1407	7.09979	-1	-0.565212	3.61503	0	-12.9999	-17.3396	-7.5925	1.40026	-11.0771	-11.7802	1.68239	3.20021	10.3515	9.40962	-0.418543	6.55159	-1.85385	9.57953	10.1012	2.93647	16.5766	7.81204	7.52056	28.3956	9.6477	15.5901	19.1661	19.0433	20.5772	19.8835
O	ultrafar	-0.315297	4.17397	-0.845596	-13.9149	-9.27094	-25.502	3.99569	8.18446	4.23216	-7.64132	6.23162	-14.2876	-10.8856	-11.0151	0.69429	6.07531	-4.77215	5.00426	-13.0974	-2.7939	5.09039	-6.6058	-8.06447	-26.5773	-0.550908	-9.41628	-31.2563	-23.1445	-9.08459	-7.66287	8.40988	0.255699	-0.0644558	-0.375795	-6.62545	9.25875	11.8386	4.54769	13.2902	-3.69279	12.7251	27.5174	8.47236	13.7168	21.477	23.8106	25.105	20.1767
O	ultrafar	-6.71235	-0.0476975	5.76181	0.636469	-3.80535	-1.28095	4.29375	-0.336917	-2.48375	1.21217	4.52681	-3.10394	-8.03483	2.41934	-8.158	-1.87506	-2.179	-0.30586	-20.2309	2.52798	1.0431	-5.06261	-9.758	-9.29635	-8.62958	-6.73118	-7.79685	-0.63796	-9.5909	-4.65342	10.6165	5.63244	8.06807	10.2626	8.25864	10.6162	9.70247	10.3632	17.6603	9.02524	11.9977	25.1147	17.3136	14.6944	22.6257	14.3818	20.1429	13.0463
O	ultrafar	3.76405	7.18718	-12.9413	-13.3415	-10.7688	-1	2.09493	3.77763	2.67106	5.0536	-1	-17.0546	-2.49524	-12.1585	1.75974	2.16359	-13.8818	6.61992	1	-0.816686	3.27718	-1	-13.5576	-17.9551	-7.79939	1.28725	-11.5451	-11.8022	1.22533	3.84377	10.5757	9.12152	-0.404512	6.38725	-1.42557	9.46608	9.45071	2.89438	16.4555	7.81336	7.37901	28.0314	9.51407	15.7059	19.773	19.4105	21.0877	20.3585
O	ultrafar	-0.543482	3.96799	-1.40747	-14.3856	-9.28608	-25.8339	3.79414	7.97614	4.46911	-7.42261	6.22538	-14.1098	-11.0924	-10.3225	0.311676	6.00857	-4.43138	5.1914	-14.6399	-3.6296	5.57953	-5.91103	-7.98715	-24.6089	-0.356792	-10.133	-31.0275	-22.5216	-8.64843	-7.98143	8.00559	1.23538	0.00145299	0.443035	-6.25032	8.76035	11.2581	5.55304	13.7194	-4.25528	12.9412	27.4522	8.57521	13.455	21.5897	24.42	25.3816	19.799
O	ultrafar	-5.90003	-0.758462	5.90584	0.687386	-3.52141	-0.676404	4.5966	0.248855	-2.28439	1.17069	4.95115	-2.71812	-8.33997	2.8342	-8.20276	-1.3384	-1.58826	-0.7688	-20.4337	3.05033	0.929651	-4.2454	-9.55487	-9.20691	-7.83193	-6.96346	-7.53439	-1.45511	-9.2584	-5.01156	10.3533	6.11402	7.84717	9.78865	8.23417	11.1939	10.1075	11.0492	17.4528	8.90143	11.6854	25.3594	17.4345	14.8579	22.5925	14.3346	19.8741	12.3214
O	ultrafar	4.23043	6.83664	-12.8562	-12.7906	-10.4338	-1	1.87798	3.99229	2.98509	4.95384	-1	-16.9709	-3.14223	-12.5764	2.34404	2.63393	-14.1276	6.38848	-1	-0.558427	2.92277	-1	-14.219	-18.4603	-7.38917	1.08085	-10.846	-11.6686	1.09652	3.80335	11.1943	9.04284	-1.04023	7.15234	-1.79167	9.79747	8.93037	2.7966	16.775	8.17397	7.78941	28.3576	10.2798	15.9234	20.3209	19.7684	20.9754	21.0693
O	far	3.0103	3.0103	1.42668	5.50907	-7.61204	0.919261	-18.4988	-3.0103	-9.05893	-8.41756	-9.78262	-7.25857	-3.7184	-7.53344	-2.49318	-7.06373	-7.07968	-4.32591	-8.41624	-3.19155	-4.28065	-11.2844	-1.55456	4.1966	-11.0229	-20.5363	-7.24706	4.34924	3.81729	1.52641	12.3623	8.07002	11.5908	10.4151	13.2013	12.6101	12.933	16.2966	10.9777	15.8557	12.6119	17.5436	17.4104	18.6754	9.14313	23.2344	16.1423	9.79124
O	far	3.0103	-1	1.42668	6.53213	3.0103	-12.5527	-1	-1	-12.5527	1	-0.511525	0	0	0	-12.5527	1	-0.511525	-11.6371	-6.53213	-6.53213	-1	-6.53213	1	-3.0103	-6.53213	1	-6.53213	0.748735	4.01143	2.48749	10.4587	8.90522	3.18906	12.1406	13.5701	13.3329	11.2586	13.3745	17.1876	10.566	14.9399	10.4241	18.6793	12.9105	16.9616	12.1506	12.0493	17.2668
O	far	4.72493	-6.49777	7.04377	2.72121	6.60903	1.99314	-16.1036	-8.84638	-2.69638	-9.72877	2.38769	-24.9087	-16.9461	-16.1645	-18.7081	-1.01134	-12.7983	-1.70003	-3.92183	-2.08036	-14.471	3.15474	-30.2872	-3.29799	-5.28696	-4.09006	3.15993	0.0494569	2.06381	3.10521	9.96575	8.98428	10.814	9.20524	17.737	17.1772	11.1708	9.92684	14.7007	2.68037	13.1103	8.34151	20.1706	14.4269	13.3543	16.4308	14.8509	16.4241
O	far	3.02866	3.23007	1.90994	5.48364	-7.82891	1.24623	-17.8821	-3.81482	-9.2764	-8.50043	-9.44981	-7.51017	-3.83438	-7.64212	-1.73948	-6.75706	-7.70986	-5.13718	-7.69494	-3.77863	-3.71017	-11.1864	-1.88516	3.70713	-11.0397	-20.456	-7.98421	3.46001	3.00671	1.09338	12.6653	8.47156	11.1145	10.3057	13.4395	12.6461	12.8619	15.4655	11.1033	15.6381	12.6653	17.9249	17.866	18.5002	9.46627	23.5567	16.3381	10.2099
O	far	3.1166	-1	1.47574	6.17376	3.72901	-12.9918	1	0	-12.1112	1	-0.5404	1	1	0	-12.2941	0	-1.3197	-11.2276	-6.32084	-6.81737	-1	-12.8119	0	-3.50858	-6.92797	-1	-6.06258	0.966846	3.56665	2.81125	10.365	9.06532	3.87138	12.5233	13.5759	14.0599	11.7469	13.1693	17.4861	10.5964	15.1191	10.7366	19.1679	13.5956	17.1187	12.7959	11.9556	17.0688
O	far	-0.900016	-7.19722	-0.830822	-25.9328	-0.913999	-3.61526	-13.195	-19.2479	-7.1408	-7.92308	-4.62015	-14.2023	-29.7792	-31.218	-9.89565	-9.36283	-19.6015	-0.943757	-2.8832	-2.12697	-19.6864	-5.59301	-14.217	-2.23076	-2.53526	-2.55546	-4.30162	-8.16235	-1.11782	-13.1751	2.97164	-7.69238	-19.6167	-14.1804	-2.20616	11.4059	-22.2939	0.924729	-9.59479	-9.77788	-21.9209	6.31658	14.5307	9.98765	-3.40456	4.80826	10.8991	2.6573
O	far	2.91693	4.0258	1.79288	5.63009	-7.7263	1.48514	-17.1178	-3.78966	-9.13739	-8.11873	-10.3451	-8.06511	-3.80972	-7.20462	-1.01108	-6.66794	-7.78101	-4.97564	-7.06931	-4.0509	-3.66068	-11.4469	-1.42638	3.39531	-11.8777	-19.9281	-7.97536	3.0642	3.27771	0.934864	12.3809	8.60495	10.4044	9.97415	13.7967	12.6925	12.994	14.5683	11.0328	15.3429	12.9418	17.3695	17.8983	18.4456	9.74795	23.4806	16.869	10.1564
O	far	3.12912	1	1.64394	5.99828	4.42196	-12.4445	0	1	-12.08	-1	-0.277355	1	1	-1	-12.5412	0	-0.937516	-10.6808	-6.36302	-6.27079	1	-12.5496	0	-2.6979	-6.78345	1	-5.84321	1.47883	3.85651	3.5965	9.89453	9.74182	3.49192	13.1828	13.6933	14.0533	12.1021	12.8138	17.2941	11.0744	14.3224	10.1777	19.694	13.8063	17.2072	12.9428	11.6874	17.3584
O	far	-1.12612	-7.00821	-1.57269	-25.2606	-0.722475	-4.2571	-12.7871	-19.3883	-7.18746	-8.52592	-4.70845	-15.0722	-30.1612	-30.8162	-9.4327	-9.16873	-19.9526	-0.470458	-3.24057	-1.47196	-20.1039	-5.66445	-13.7137	-2.23736	-2.00715	-1.95099	-5.0581	-8.36449	-1.82193	-12.5409	3.08556	-7.90962	-19.9907	-13.7865	-1.92922	11.0985	-21.705	0.377342	-9.60591	-10.0746	-22.4094	6.73851	13.6439	9.07706	-3.21245	5.61189	11.3802	2.18602
O	far	3.17963	4.27627	2.19672	5.66043	-7.36825	1.56294	-17.1616	-3.92598	-9.33877	-7.89375	-9.9541	-7.36729	-4.15093	-7.12539	-1.04937	-5.99381	-7.83735	-5.15668	-6.39391	-4.94011	-4.11092	-10.9145	-1.02507	3.83826	-12.0967	-19.5589	-7.58836	2.77259	3.5126	1.59783	12.14	8.9047	10.3924	9.85843	13.9606	12.9851	12.6746	15.2613	10.5913	15.7986	13.2465	18.0229	17.386	18.9303	9.17503	23.8935	16.8204	10.5083
O	far	3.21778	-1	0.912124	5.14355	4.12912	-12.3326	1	-1	-12.3091	0	-0.673051	-1	-1	1	-12.9954	1	-0.112746	-10.3634	-6.4095	-5.98118	-1	-12.0657	-1	-3.48334	-7.69526	0	-5.93134	1.67491	3.46946	2.72608	10.4106	9.26025	3.84538	12.4338	13.7687	14.06	12.1984	13.0132	16.6675	11.5553	14.7182	9.91009	18.8468	14.3351	17.6684	13.0993	11.6695	17.0397
O	far	-0.345879	-7.53338	-2.27472	-24.8709	-0.772994	-4.57989	-13.4924	-20.1124	-7.39808	-8.01753	-4.39005	-15.6533	-30.197	-30.4527	-9.32641	-8.53029	-19.5088	-1.25721	-2.66325	-1.49515	-20.3976	-6.30792	-13.0648	-1.9942	-1.77079	-2.36216	-4.52695	-8.56841	-1.81725	-11.7271	2.71325	-8.67656	-19.6132	-14.272	-2.43322	11.6301	-22.2538	0.201387	-10.4235	-9.76492	-21.6518	7.13593	12.7704	8.6092	-3.21205	5.78038	11.4255	2.41902
O	far	3.41249	4.14798	2.54586	5.60483	-7.08629	1.14762	-16.5831	-3.3541	-9.39971	-8.21973	-10.6926	-7.50151	-4.15616	-7.05715	-1.92318	-6.159	-7.7598	-5.2064	-6.24787	-5.19019	-4.40446	-11.4693	-1.15126	4.17546	-12.6437	-19.3743	-7.72175	2.52262	3.56472	1.04668	11.761	9.20422	9.78847	9.88673	13.4919	13.3592	13.1235	14.8419	10.2756	16.1403	13.287	18.2125	17.7195	18.555	9.04077	23.5272	17.1098	10.1779
O	far	3.73463	-1	1.19291	5.83146	3.92867	-11.8369	1	-1	-12.1931	-1	-0.236722	0	0	1	-12.7547	0	-0.121022	-9.66859	-6.39302	-6.37546	1	-12.9585	0	-3.2884	-7.43785	1	-6.20706	2.04076	2.95071	3.17634	10.6641	9.27668	3.37669	11.7421	14.2473	14.4287	11.6117	12.4458	17.3486	11.3627	14.851	9.83204	18.7104	14.2635	17.0101	13.3705	11.1035	16.7282
O	far	-1.00027	-7.57458	-3.01149	-25.4779	-1.62137	-4.16043	-13.1897	-20.8646	-7.42425	-7.23931	-4.83691	-15.0878	-29.9652	-30.0347	-9.07475	-9.12476	-20.3607	-0.809821	-3.10216	-1.61861	-20.2244	-5.90984	-13.1947	-2.39687	-2.18421	-3.12411	-5.26809	-9.03468	-1.60136	-12.0481	3.37852	-8.93666	-18.868	-14.7332	-2.44287	11.1227	-22.0395	0.110408	-11.0467	-10.2336	-22.3439	7.38045	13.341	7.9196	-2.48342	6.44336	11.8782	3.02221
O	far	3.49278	4.15047	2.45733	5.86624	-7.21447	0.804534	-16.5891	-2.80752	-8.67209	-8.34621	-9.93247	-7.94073	-3.96132	-7.59747	-1.94685	-5.71447	-8.22614	-5.60016	-5.79585	-5.58438	-3.70695	-11.4088	-1.1839	4.31474	-12.1957	-19.5192	-7.86763	2.94151	3.7547	1.26678	12.375	9.12763	9.4329	9.61975	13.9883	13.6542	13.5243	14.2347	9.42662	16.3339	13.5318	18.377	17.2345	19.0167	8.94204	23.1253	16.4937	10.1434
O	far	3.75283	0	2.01587	5.40328	3.22502	-12.1404	1	0	-12.5143	0	0.0953741	0	1	0	-12.7204	-1	-0.400576	-9.99596	-6.19977	-7.19056	1	-13.0493	1	-3.53578	-6.83428	1	-5.52845	1.36693	3.16329	2.33365	10.1791	9.70398	3.63496	12.2031	14.3051	15.1319	11.4897	12.4189	17.0407	11.1491	15.6096	9.92831	19.0621	14.3979	16.6669	12.948	11.2491	16.4424
O	far	-0.896719	-7.16237	-2.55465	-25.7349	-1.6861	-4.71904	-13.4901	-20.5108	-7.52989	-7.42058	-4.06948	-15.1297	-30.2843	-30.223	-8.71456	-9.77043	-20.0162	-1.06018	-2.52157	-2.27769	-20.5937	-6.02416	-13.3086	-3.06182	-2.61681	-3.87684	-4.58689	-8.79087	-1.82764	-12.8558	2.72206	-9.7182	-18.0824	-14.0146	-2.20492	11.1083	-21.9944	-0.790048	-10.349	-10.5711	-22.8199	7.56536	12.7306	8.19651	-2.79055	6.26978	11.5935	3.5288
O	far	3.53763	3.63736	1.89156	6.68271	-7.32905	0.125379	-16.3119	-3.63237	-8.20126	-8.617	-10.7714	-7.90025	-3.53371	-7.04942	-1.3142	-6.49051	-8.12358	-5.06974	-6.657	-5.01572	-3.45914	-10.7403	-0.7603	4.02339	-12.6794	-19.5374	-8.51746	2.97091	4.17089	0.383614	11.9577	8.72098	9.14453	9.33753	14.1292	13.608	14.0745	14.652	9.51901	16.7807	13.6028	17.9188	17.3743	18.8727	8.20988	23.3932	16.8064	9.74638
O	far	3.48524	1	1.9272	6.02299	3.66271	-11.8095	1	1	-12.3738	0	0.10536	1	1	-1	-12.8324	0	-0.576209	-9.61533	-6.57743	-7.97123	1	-12.8126	1	-2.75321	-6.51727	1	-6.01919	1.73132	2.3897	2.3626	9.82786	9.08015	3.71256	11.5803	13.4374	15.0748	11.3798	12.4624	16.9655	10.5717	14.8206	9.7565	19.0739	14.7959	15.9006	12.8798	10.7562	16.7546
O	near	-0.511525	-0.511525	-0.511525	-1	-12.5527	0	-1	-9.76471	3.0103	-4.24519	-3.76229	-7.46257	-10.5378	-5.70622	2.29291	-16.0701	-6.79646	-15.6581	0.715738	2.65835	-3.90716	-1.8524	-0.511525	-16.54	-5.18216	-18.7035	5.55534	-5.79554	-5.48222	-15.6329	14.4107	16.2941	6.78989	15.1939	8.03014	13.3552	11.494	12.9768	15.5138	13.7071	15.1187	10.4549	12.3784	7.20797	13.4294	13.8108	11.0828	17.3205
O	near	4.34924	1.42668	-0.511525	-12.5527	-12.5527	-1	-12.5527	-4.47174	-1.17199	-4.25759	-15.9415	-1.64761	-16.1074	-3.84803	-9.19366	-8.13256	-8.94295	-3.08819	-5.59137	-1.615	-13.7259	1.89255	-3.54075	-14.8369	-9.85763	-26.4896	-8.29166	-2.84322	-6.05276	-7.57082	1.71988	19.7793	13.1133	7.84351	10.7338	10.6562	10.6691	12.1268	9.88063	16.9699	11.3465	14.2746	10.527	5.67239	16.8014	14.8428	12.0327	8.58063
O	near	3.66781	3.09157	2.34309	1.29502	0.822036	-1.81703	-3.3546	-0.50573	-0.589708	3.61955	-0.768833	-11.0111	-4.6477	0.739956	-30.9441	-5.80246	-1.98277	-0.580231	-5.14938	-1.06342	-27.4786	-8.35714	-8.99176	-16.3807	-5.00072	-8.56057	-8.23354	-1.03135	-5.63532	-71.1914	10.7549	17.5135	14.5987	-0.151575	11.7952	14.514	11.7834	2.26264	15.0009	14.5094	10.2572	13.2675	13.6627	4.23928	15.8881	18.5047	17.2717	3.87425
O	near	-0.295342	-0.763578	-1.01727	0	-12.0001	1	0	-10.3491	2.46547	-4.24439	-4.50651	-7.32223	-10.0078	-5.75809	2.87922	-16.2892	-6.95852	-16.289	0.644835	2.83794	-4.41024	-1.35128	0.194682	-15.7497	-4.96819	-18.147	4.91448	-6.11506	-5.25287	-16.1783	14.5156	16.6737	6.03511	14.7942	8.35776	13.325	10.8858	13.462	15.9913	14.0473	14.747	9.95507	11.8336	7.08731	13.323	14.1768	11.7004	17.9175
O	near	3.82986	0.639225	0.143792	-13.191	-13.0182	-1	-13.31	-3.94323	-0.703426	-4.63656	-16.6048	-1.98918	-15.8064	-3.12154	-8.78675	-7.51213	-8.73048	-3.62025	-6.25974	-1.52659	-14.0208	1.08139	-3.31243	-14.6058	-9.96106	-26.7858	-9.04935	-2.87346	-6.12531	-7.59709	1.21985	20.4111	13.3749	7.66657	11.0928	10.9485	11.1348	11.9746	9.12704	17.5323	11.6083	14.1718	10.8208	5.92532	17.1062	14.6553	11.876	8.42211
O	near	-5.90816	-9.36834	-1.58841	-2.77235	-4.42479	-7.00881	-20.9991	-9.47729	-13.9426	-4.77576	-6.29749	-10.3554	-7.1348	-2.07923	-25.7618	-7.77525	-14.4462	-6.56012	-4.14495	-4.03909	-26.8349	-9.71306	-27.0019	-49.3624	-4.63584	-16.9854	-14.2857	-18.584	-16.0093	-27.4853	7.22282	14.622	7.75826	3.72138	4.79067	9.39985	3.74005	3.2707	6.93585	-5.8651	3.65134	12.399	-8.17201	0.698989	0.802078	7.13347	7.28165	-20.9277
O	near	-0.959902	-0.472608	-1.58815	-1	-11.456	-1	1	-10.6546	2.22693	-4.50567	-4.74159	-7.62152	-9.83053	-6.24002	2.16568	-16.5809	-7.33655	-17.0261	0.518266	2.97371	-4.89233	-0.799536	0.691451	-15.3735	-4.34421	-17.8104	4.99282	-6.99897	-5.29471	-15.6783	14.4144	16.3636	5.25001	14.8035	8.46864	13.0314	10.8873	13.3394	16.1381	14.2052	14.0334	10.195	12.2776	7.18981	13.5677	14.1901	12.2012	17.1398
O	near	3.46805	0.935671	-0.552383	-13.8738	-12.754	0	-13.3276	-3.85378	-0.972902	-4.29915	-16.7471	-1.41561	-16.5651	-3.48166	-8.45669	-7.20014	-9.48431	-4.47094	-5.73186	-1.02479	-13.9285	1.05119	-3.47367	-15.178	-9.80386	-27.4867	-8.55834	-3.149	-7.02076	-7.48474	0.87599	19.9425	13.3889	8.4331	11.5947	10.504	10.474	12.0193	9.11006	18.1945	12.1182	14.519	11.4519	6.32055	16.8119	14.6657	12.1746	8.15476
O	near	-6.03315	-10.2523	-0.806977	-3.00362	-4.87676	-7.91728	-21.485	-8.95528	-13.574	-4.83579	-5.83396	-10.7278	-6.52078	-2.08674	-25.6524	-8.26703	-14.0217	-6.96655	-3.64019	-4.65659	-26.2396	-9.05394	-27.1799	-50.2199	-4.39153	-17.2771	-13.535	-18.417	-16.5823	-27.5927	6.40853	15.2807	7.75947	3.14448	4.22292	9.04903	4.38236	2.39341	7.07577	-6.11823	4.0952	12.9981	-7.58943	0.958015	0.176232	6.47779	7.57578	-20.7628
O	near	-0.54754	-0.681741	-1.77366	1	-11.3622	-1	-1	-11.3972	2.86233	-4.13205	-5.35474	-6.88652	-9.35135	-6.16837	2.20978	-17.4229	-7.62361	-16.4275	1.03529	3.44231	-4.40701	-1.29884	1.00986	-15.5814	-4.47399	-18.2318	4.38481	-7.01533	-4.87483	-15.8542	14.2292	16.0893	5.61956	14.253	8.60797	13.0957	10.5353	13.8157	15.7361	14.1589	13.988	10.7834	12.1274	6.53121	13.0133	13.722	11.9608	17.0671
O	near	3.3422	1.1498	-0.337147	-13.6201	-12.803	1	-13.1353	-4.09972	-0.791492	-3.86213	-16.9123	-0.894533	-17.361	-3.44919	-9.04672	-7.91848	-8.76154	-4.60887	-5.80009	-1.2898	-14.2757	0.967587	-3.91026	-14.7965	-9.81868	-28.0496	-8.44896	-3.53419	-7.10966	-7.40916	0.983595	19.6668	13.5834	8.70039	11.3539	11.2051	11.0516	12.2343	8.5993	18.5701	11.9188	14.5126	11.2161	6.07116	17.2647	14.7812	11.9427	7.90875
O	near	-6.19148	-10.2955	-0.539246	-3.71367	-5.64941	-8.35717	-22.0818	-8.1767	-13.5104	-5.55322	-5.52185	-9.97415	-6.46454	-2.68028	-26.1575	-7.92612	-14.7832	-7.86211	-3.96969	-3.82924	-26.4251	-8.56458	-27.9708	-50.0651	-5.17497	-18.1872	-13.7538	-18.5099	-16.4046	-28.1965	5.57653	15.4293	7.26974	3.86607	4.27529	8.7671	3.47455	2.72483	6.1677	-5.94218	4.10132	13.2006	-7.4498	0.487959	0.837064	5.85259	6.70346	-19.9521
O	near	-0.373162	-1.24406	-1.94379	1	-11.0757	1	1	-11.919	2.46514	-3.83026	-4.78956	-7.6793	-10.1931	-7.057	1.52566	-17.3917	-8.16804	-15.8908	0.948068	2.75396	-3.71739	-1.40412	1.10955	-14.8755	-4.58769	-17.9191	4.58974	-6.65775	-4.34662	-16.3077	14.9009	16.397	5.65755	13.821	8.72454	13.3934	10.6794	13.2744	15.3312	13.9848	14.452	11.0644	12.7013	6.60938	12.8968	14.3014	11.6012	16.6494
O	near	3.61134	1.35738	-1.1205	-13.1567	-12.8435	-1	-13.7793	-4.283	-0.62412	-4.65105	-17.1035	-0.857804	-18.1118	-2.89471	-9.59454	-7.38384	-8.74425	-5.25039	-5.60461	-1.17617	-13.4624	1.27005	-3.32173	-14.6432	-10.0168	-27.5447	-7.94321	-3.04881	-6.37923	-7.24335	0.374926	18.9452	12.9932	8.84775	10.6823	10.644	10.4284	12.4734	8.13079	18.2039	11.3398	13.8794	11.0845	5.49868	17.5628	14.51	12.0399	8.25754
O	near	-6.9481	-11.0744	-1.42644	-4.0415	-5.56595	-7.9585	-22.6102	-8.66773	-13.1879	-6.07035	-5.72218	-9.77857	-5.87451	-2.0459	-26.3058	-7.49561	-15.3638	-7.18814	-4.64028	-3.03586	-25.8063	-8.85288	-28.2356	-49.5954	-5.04877	-18.3069	-14.6649	-18.735	-17.0153	-27.6965	5.27975	15.9832	7.45143	3.98567	5.00868	9.36602	3.4471	2.2913	6.00017	-5.51028	4.65265	13.385	-7.79009	1.298	0.905452	5.5276	6.90241	-20.5385
O	near	0.223465	-1.76119	-1.11827	-1	-11.5793	-1	-1	-12.5253	2.54676	-3.39436	-4.40765	-7.60699	-10.5469	-6.55244	1.77079	-17.0978	-7.5803	-15.1257	1.36126	2.90336	-3.67455	-1.78456	1.37236	-15.3093	-4.25455	-18.0635	5.01721	-6.21987	-3.63165	-16.2021	14.5513	16.7635	5.50131	13.5888	8.73452	12.9014	10.2496	13.8445	14.8001	13.8266	14.5498	10.8383	12.3959	6.14066	12.8009	14.9164	12.0921	16.8437
O	near	3.99255	0.834526	-1.65678	-13.971	-13.4515	-1	-13.9428	-3.99398	-0.787106	-4.52235	-17.1902	-0.925385	-18.4898	-3.29034	-10.1936	-7.45836	-8.70556	-4.70506	-5.50484	-1.06221	-12.8698	0.884777	-4.01911	-15.1409	-10.0899	-27.8087	-8.16271	-2.59009	-7.00109	-7.77952	1.05294	18.9051	13.4427	9.35104	10.7084	11.0726	11.0804	13.0379	7.95586	18.2667	12.0751	13.5245	10.8398	4.82867	17.9738	15.1618	11.6857	8.52503
O	near	-6.28996	-10.3453	-2.32027	-4.434	-4.99893	-8.01949	-22.3258	-8.92043	-12.7016	-5.63369	-5.42357	-9.16514	-6.16665	-2.90835	-27.0338	-8.3077	-15.124	-7.69435	-4.30703	-3.63486	-26.1357	-8.15934	-28.4522	-50.0671	-5.62854	-17.5595	-15.5385	-18.9461	-16.4932	-27.881	5.44584	15.7609	8.16595	4.59248	5.70667	8.56518	3.88278	3.09411	5.58196	-4.85722	4.63637	12.7151	-7.61711	1.99616	0.418929	5.89604	7.60454	-20.4433
O	near	0.449975	-2.59988	-1.97929	1	-12.3161	-1	0	-13.0273	2.19073	-3.94967	-3.82522	-7.28627	-11.1074	-6.04965	1.66322	-17.1023	-6.77333	-15.8062	0.606435	2.85959	-3.20952	-1.4748	0.911046	-15.1055	-4.5206	-18.1945	4.86488	-6.95968	-3.31891	-16.4363	14.034	16.628	5.79818	13.7596	9.30942	12.6217	10.4622	13.1314	15.5424	13.479	14.8117	11.2274	13.0882	6.44119	13.2501	14.7297	12.3767	16.7283
O	near	4.09826	1.06728	-1.15706	-13.9784	-12.7412	-1	-13.8069	-4.3757	-1.1534	-4.4854	-16.9325	-0.306533	-18.5721	-3.14976	-9.6303	-6.8222	-8.52934	-4.61361	-5.46793	-0.457859	-12.9049	0.59892	-4.07087	-15.9995	-10.5053	-27.1768	-7.58885	-2.97728	-7.14634	-7.81904	0.158357	18.9129	12.9408	10.0699	10.7091	10.9857	11.2204	13.2213	8.50476	19.0183	12.312	13.2375	10.3192	5.39154	17.5679	15.3295	11.6648	7.75934
T	ultrafar	-3.0103	-12.5527	-6.53213	4.34924	5.50907	-6.53213	1.61813	0.429855	0.548991	-15.9351	2.28113	-2.85058	0.874319	-9.78855	-6.3836	-7.61706	1.42785	-5.59334	-14.4956	1.94699	-10.6005	-3.00357	-6.49326	-2.77057	-6.97359	-4.5832	-6.26106	7.56457	-6.34815	-1.64913	10.0013	7.63242	12.5741	8.81648	12.4674	8.76513	8.21964	11.7067	5.4169	17.69	10.0435	20.63	17.7141	15.3089	19.4129	14.3041	18.7178	18.315
T	ultrafar	-6.53213	3.0103	-3.0103	-12.5527	-9.77915	-6.53213	-1	3.13758	2.25453	1	0.00316321	-15.8257	-14.9844	-6.53213	1.42668	0.986088	5.50907	1.42668	-6.53213	-0.511525	-12.5527	-6.53213	-10.0944	-7.74535	-6.65028	-16.8759	-28.0906	-9.35038	-15.8186	-7.96035	8.93119	6.4295	2.47914	9.72653	2.55318	9.21714	10.501	6.82713	14.7716	6.50058	11.7144	23.9712	10.8239	18.7667	21.1697	16.7742	23.9259	18.1586
T	ultrafar	0.364087	4.29427	-1.18254	-23.7628	-8.65845	-18.3926	3.14284	7.20545	3.98271	-5.81579	4.35813	-12.2458	-9.41828	-10.2678	-0.393975	4.35739	-3.5908	3.24229	-14.5655	-2.06733	3.30346	-7.57581	-8.6658	-18.2085	-0.551435	-8.85059	-21.3208	-14.7298	-8.62291	-6.64428	9.95656	2.21967	-7.05877	2.87563	-24.6448	10.5179	10.807	5.58559	14.7168	-26.9052	12.2461	26.7386	10.818	13.0166	21.0122	21.3611	24.3573	19.5304
T	ultrafar	-3.33215	-13.15	-6.68588	3.68561	5.60735	-6.74282	2.33342	0.414543	0.0101751	-16.359	1.9941	-3.24248	1.37749	-10.2212	-6.80334	-7.85394	1.3105	-5.68743	-14.1641	2.4103	-11.355	-3.39969	-7.00449	-3.18711	-7.09872	-5.26458	-5.68088	7.23294	-6.40282	-1.70373	9.55574	7.36422	12.0399	9.15919	13.0377	8.18599	8.42669	10.9261	6.03885	17.6018	9.88448	20.6695	17.7191	15.4239	19.7409	14.1327	19.0634	18.5101
T	ultrafar	-7.19619	3.56244	-3.37497	-12.9505	-10.2713	-6.51423	-1	2.9011	2.17193	0	0.419931	-16.6374	-15.3315	-6.75549	1.16559	0.348411	5.70362	0.562736	-6.22623	-1.21057	-12.2141	-7.3311	-9.32218	-8.37778	-6.56776	-16.5802	-28.1295	-9.44415	-16.3962	-8.26038	8.95474	6.8945	1.99545	9.33413	2.28774	9.42781	10.1749	6.05283	14.8704	6.8565	12.3451	23.6247	10.3899	18.7206	20.8915	17.1511	24.2982	17.7224
T	ultrafar	0.275383	4.57709	-1.10326	-23.8201	-8.57102	-18.6639	3.85047	7.84372	4.47723	-5.4783	4.69843	-12.0417	-8.77484	-9.73945	-0.0801232	4.51796	-3.60558	3.60678	-15.5708	-2.69751	3.09758	-7.76469	-8.06254	-19.4585	-0.981615	-9.70906	-21.2549	-15.3239	-8.95989	-6.33541	10.2381	1.39643	-7.39962	2.43872	-23.8251	10.7819	10.2617	5.90995	15.2965	-25.9453	12.41	26.3604	10.6328	12.8777	21.2664	20.7624	24.4681	19.8417
T	ultrafar	-3.69377	-13.4853	-6.5647	3.99286	5.34801	-6.68397	1.9374	-0.187736	0.649685	-15.6446	1.39819	-2.75784	1.34481	-9.48254	-6.28772	-8.1741	1.20783	-5.51513	-13.6421	1.81701	-11.201	-3.26276	-6.51045	-3.1471	-6.39434	-5.31163	-5.7979	6.6492	-6.98924	-1.15808	9.78528	7.66167	11.7151	9.69015	12.8106	8.45057	8.50079	11.2715	6.44842	17.6843	9.37586	20.7075	17.5641	15.6424	18.9912	14.4126	19.3762	18.7908
T	ultrafar	-7.33724	4.26172	-2.79377	-13.6511	-9.7207	-7.09768	-1	3.65909	1.44674	1	-0.260363	-16.0925	-15.6055	-7.28097	1.11009	0.266543	5.96759	0.765925	-6.33669	-0.821278	-12.6768	-6.9383	-9.37231	-8.37071	-6.04628	-16.3397	-28.3117	-9.37465	-15.7961	-8.27166	9.58126	7.01312	2.30494	9.90557	2.26673	8.84656	10.6332	6.37377	14.8491	6.80302	12.7742	23.4495	10.4352	18.9257	21.1393	17.068	24.034	17.6457
T	ultrafar	0.16383	4.05708	-0.818192	-23.5263	-8.66782	-19.3523	3.38127	7.64332	4.22141	-5.75595	4.24506	-11.9175	-8.43385	-9.2219	-0.228406	4.04872	-3.39638	3.9856	-15.0901	-3.49965	2.62367	-8.70884	-7.61653	-19.1652	-0.964081	-10.0609	-22.0663	-15.6864	-8.81408	-6.20331	10.0756	1.42633	-7.87653	2.17645	-23.6565	11.1814	9.37847	5.90975	14.5176	-28.8011	12.8926	25.9746	10.7462	13.2933	21.9615	20.8783	25.068	19.4367
T	ultrafar	-3.85242	-12.8513	-6.19603	4.13085	5.00977	-6.60199	1.43471	-0.439052	1.00383	-15.468	1.82475	-2.60504	1.514	-9.53651	-6.40487	-7.9736	1.573	-5.28887	-14.2514	1.29828	-11.5947	-3.03182	-6.17653	-3.39899	-6.1104	-5.77289	-6.17008	6.20389	-7.76793	-0.797842	9.62202	7.83192	12.1024	9.02506	12.9032	8.51274	9.11716	11.3622	6.69972	17.6725	9.09236	21.1656	17.9549	16.0252	19.5162	14.7161	19.0606	18.6702
T	ultrafar	-6.92307	3.70913	-3.55735	-14.027	-10.1471	-7.72471	0	3.36389	2.06198	1	0.242392	-15.553	-15.1404	-7.38438	1.60909	0.762034	5.92702	0.552071	-5.96853	-0.497994	-12.4136	-7.14912	-9.88033	-8.30054	-6.42511	-16.0904	-28.1847	-10.1599	-16.053	-8.83289	8.68439	7.25826	2.62004	9.16123	2.78504	8.496	11.1573	6.26162	14.8061	7.04089	13.1456	23.4937	9.77812	18.9454	21.9059	16.9725	24.1511	18.3828
T	ultrafar	-0.431732	4.01277	-1.19801	-22.9706	-8.46029	-19.5668	4.07342	8.17531	4.69185	-6.10723	4.64122	-12.2803	-8.40476	-9.14452	0.409543	4.4342	-3.43709	4.49873	-14.0003	-3.97928	2.23717	-8.96983	-6.94388	-20.9064	-1.71455	-10.3207	-23.5351	-15.2734	-9.06832	-5.94221	10.4608	0.594572	-7.89929	2.25998	-22.7991	11.3327	9.26229	5.00657	15.0936	-29.3857	13.385	25.5124	11.2942	12.8347	21.7715	20.2994	24.8888	19.5332
T	ultrafar	-3.58427	-12.0943	-5.84377	3.66754	4.40813	-6.65401	1.51156	-1.27836	0.994506	-15.3126	1.40827	-2.60754	1.03951	-10.2837	-7.05452	-7.51362	1.03391	-5.57364	-14.9744	0.58874	-11.9152	-2.70132	-6.39826	-2.75607	-6.02683	-5.85733	-5.66767	5.93158	-7.89844	-0.971475	9.79496	8.10315	12.3583	8.93363	12.3951	9.01404	9.63741	11.5955	6.04975	18.2042	9.15173	20.3243	17.5008	15.9689	19.1895	13.9562	19.1358	19.0087
T	ultrafar	-7.2281	4.2965	-3.65131	-14.288	-9.64695	-8.32776	-1	4.06076	2.11494	0	0.712481	-14.7819	-14.3917	-8.11647	2.33027	0.564179	5.94521	1.2164	-6.34237	-0.790005	-11.9456	-6.79774	-10.4599	-8.83157	-7.2022	-15.4204	-28.5238	-10.4349	-15.4557	-8.82019	8.96091	7.9436	2.89329	9.83899	3.31435	8.07052	11.0203	6.19344	14.3599	7.03003	13.671	23.6483	9.48815	19.193	22.2906	17.1301	24.1749	18.6078
T	ultrafar	-0.517303	4.40591	-1.54717	-22.467	-9.17258	-20.1602	3.49857	8.56632	4.70265	-5.86682	4.58731	-11.6447	-7.93344	-9.59912	0.0646999	4.21324	-3.99992	4.45934	-13.9906	-4.15488	2.46372	-9.98799	-6.61284	-20.4173	-2.29499	-11.1189	-23.7919	-14.7729	-8.45727	-6.67448	10.1405	2.27051	-7.73796	2.44508	-21.9473	11.8487	9.64126	4.77305	14.8271	-30.0212	13.6702	25.0459	10.8899	13.0068	21.5722	20.6041	25.1945	19.271
T	ultrafar	-3.57622	-11.3707	-6.30317	3.82953	4.82452	-6.17173	1.07579	-0.584009	1.19447	-14.8671	2.15798	-2.11404	0.585153	-10.9943	-6.6134	-7.96599	1.25101	-6.00378	-14.3961	0.448782	-12.4091	-3.24913	-6.86307	-2.93368	-6.22435	-5.89891	-5.58383	5.58669	-7.67157	-0.945271	9.85822	7.82736	12.9593	8.54332	12.5716	9.10095	9.71121	11.7607	5.14614	17.858	9.13991	20.149	17.706	16.3337	18.5348	14.6176	19.5118	18.8905
T	ultrafar	-7.80822	3.77084	-3.85654	-13.6201	-8.83019	-7.92692	1	4.66434	2.18985	0	1.22286	-14.0379	-14.5638	-8.16368	1.72872	1.2349	6.42616	0.470108	-7.24182	-0.963055	-12.2126	-7.4677	-10.0233	-9.35406	-7.38919	-15.2791	-27.9805	-10.2654	-16.1599	-8.5838	8.8766	7.21195	3.10675	8.9885	2.82556	7.97299	10.7678	5.87991	13.7559	7.0587	12.9383	23.8192	9.71877	19.7247	23.0946	17.4345	23.3461	17.979
T	ultrafar	-0.837957	4.5069	-1.10034	-21.7707	-9.4206	-20.3533	3.48458	8.3185	4.60088	-6.76214	4.45509	-11.1771	-7.78998	-10.1282	0.687525	4.57808	-3.85547	4.83597	-12.6861	-3.77216	2.07786	-10.7082	-6.56354	-20.413	-1.63874	-11.7661	-24.4592	-15.3032	-8.92519	-7.03014	10.0716	2.02862	-8.05713	1.72983	-22.952	11.5695	10.4012	4.81623	14.8808	-37.9642	13.7082	25.6503	10.2203	12.7417	21.4046	21.1555	24.9749	19.3185
T	ultrafar	-3.79975	-10.9214	-6.77312	3.82413	5.31154	-6.42733	1.67515	-0.783515	1.5854	-14.821	1.69132	-2.107	0.701925	-11.3104	-7.13617	-7.55195	1.42789	-5.91077	-15.0516	0.998505	-12.2652	-3.73496	-6.7537	-2.56313	-6.47139	-6.05687	-5.66819	6.17434	-7.75119	-1.53449	9.93874	7.52066	13.2833	9.16478	11.8322	8.88488	9.07414	11.4415	4.63383	17.6566	9.62003	19.8151	17.3666	15.5474	19.1554	14.1418	19.1937	19.3028
T	ultrafar	-8.28927	3.2873	-3.52283	-13.7706	-8.47953	-7.20873	1	4.18838	1.64993	0	1.70357	-14.5854	-14.7159	-8.41683	1.52658	1.69694	6.31495	0.521634	-7.49914	-0.685033	-11.7862	-6.96905	-10.1464	-9.18711	-7.49599	-14.833	-27.4446	-10.6337	-16.4778	-7.96508	9.54041	6.51631	3.6806	8.90551	3.02375	7.73585	10.9584	5.57	13.8695	7.75721	12.6048	24.2019	9.59105	19.2017	23.7215	16.6896	23.487	17.5093
T	far	-0.511525	-0.511525	1.42668	3.18599	-8.27829	-10.9832	-0.511525	0.60042	-0.546109	-6.59955	-3.34557	-5.77936	-4.76681	-0.139509	1.03908	-1.96965	-8.8917	-3.54704	-5.25564	2.2747	3.32046	-13.0182	1.94455	-9.98364	-10.9871	-20.8763	-4.91089	-8.48073	-5.11773	6.48085	14.2981	9.96524	6.25356	11.4103	10.6249	17.2749	16.7025	12.9828	15.6813	11.4386	16.6979	15.3654	20.3948	17.1366	18.6151	13.8551	18.9497	15.5384
T	far	-3.0103	5.50907	6.53213	-1	1.42668	1	-12.5527	4.34924	6.53213	0	1	0	4.34924	1	4.34924	-1	1	-13.092	-6.53213	5.50907	-12.5527	9.72614	-6.53213	-0.511525	-0.511525	-0.511525	-6.53213	-6.70057	4.87263	3.48739	16.3396	7.57183	13.8607	13.7858	12.663	18.5164	3.37941	9.29979	17.1177	8.49252	14.7284	7.87929	17.6055	16.2237	11.8651	10.9898	16.6209	10.9154
T	far	4.23151	-5.97328	6.40654	2.54391	5.91625	1.50771	-30.4933	-8.0505	-2.59471	-9.46212	1.73947	-18.745	-14.4228	-23.0628	-13.7932	-1.12451	-11.9447	-1.97311	-3.84902	-1.80624	-32.7344	2.53663	-19.5099	-3.25843	-5.44691	-4.11598	2.43093	-0.18493	1.95598	3.19307	10.4759	9.27646	10.8716	9.75057	17.2509	16.9199	11.5949	10.6753	14.8216	5.13394	13.5174	9.46182	20.0022	14.7195	13.5478	16.454	15.158	16.2429
T	far	-0.0807156	-0.500012	1.02957	3.17474	-8.20613	-11.0865	-0.559798	-0.0943663	-1.12477	-6.41894	-3.28516	-5.82788	-4.17554	0.294087	1.17427	-1.65694	-9.22909	-3.54395	-5.79275	2.25329	3.41696	-12.7903	2.27801	-10.6738	-11.2605	-20.3355	-5.3042	-7.98577	-4.46053	6.09638	14.4638	9.3583	6.10682	11.9506	10.6031	17.9913	16.1094	13.4904	15.8669	11.7731	17.2106	15.5963	20.0758	16.3947	19.1512	13.7952	18.534	15.3103
T	far	-3.0891	5.68585	6.61715	-1	0.684273	-1	-13.2385	4.71201	5.84613	1	-1	0	4.5071	0	4.16065	-1	-1	-13.1633	-7.20718	6.14723	-13.0889	9.96384	-6.38213	-0.437772	-0.652876	-0.157091	-6.58687	-6.95083	5.08741	3.63391	16.9564	7.02617	14.3473	14.364	12.3149	18.7381	3.0664	9.07696	16.453	9.10102	13.9639	8.02545	17.9038	16.2075	11.4273	10.7095	17.4072	10.1543
T	far	-2.49847	-8.0955	-1.86824	-19.6135	-1.61693	-3.24216	-13.1143	-22.8879	-6.46576	-7.56824	-3.91721	-13.9183	-42.3157	-39.1182	-10.9614	-8.73487	-19.3309	-0.554051	-3.55875	-2.66962	-50.15	-5.31478	-12.8431	-2.57293	-3.18821	-4.21015	-5.77879	-7.5381	-1.31925	-11.9076	2.3539	-10.7643	-52.8086	-10.785	-1.77964	10.8209	-59.7412	1.39111	-7.46643	-8.48643	-20.0159	7.45944	13.7646	9.73657	-1.84117	5.25238	9.46966	3.2928
T	far	-0.705455	-0.320792	1.51862	3.72014	-8.73302	-10.679	-1.21921	-0.08906	-1.63047	-6.61202	-3.19821	-5.94655	-4.07548	0.205664	0.719252	-0.903322	-8.66128	-3.23173	-5.47516	1.46751	2.77336	-12.6103	2.99607	-10.5358	-10.8154	-20.2155	-5.18506	-8.87751	-4.39027	6.57649	15.1274	9.90398	5.54078	11.5277	10.3537	18.2833	16.1453	13.8053	15.6649	12.0495	17.7784	15.7837	19.3434	15.7789	18.6794	13.4495	17.8954	15.1068
T	far	-3.23983	5.98423	7.10576	0	0.181528	1	-14.0909	5.37274	6.38987	0	-1	0	3.70287	1	4.93698	-1	1	-14.049	-6.66644	6.11685	-13.1629	9.86706	-7.25403	-0.297084	-0.390719	-0.324976	-6.06084	-7.51487	5.43917	2.79665	17.407	7.28863	14.8133	13.7676	13.0506	19.1908	2.43345	8.57793	15.6717	8.66016	14.1851	8.0173	18.366	16.2932	11.7607	10.6741	17.5424	10.4488
T	far	-3.37906	-8.63695	-1.87528	-19.9622	-1.58766	-4.14251	-13.3698	-23.143	-6.3405	-8.22998	-3.12858	-13.7056	-42.3883	-39.6715	-11.1284	-9.54984	-18.9683	-1.03065	-4.0201	-2.31632	-50.0336	-5.20767	-13.2407	-3.34008	-2.82645	-4.70822	-5.08586	-7.65307	-0.900356	-11.9128	2.50753	-10.3498	-52.0819	-11.292	-1.55712	10.3261	-59.48	0.830311	-8.13438	-9.39924	-19.6232	6.64977	13.6961	10.4469	-1.33731	5.58626	9.38119	3.41474
T	far	-0.62429	-1.05505	0.60435	4.31375	-8.76944	-9.99486	-1.03462	-0.210386	-1.79743	-6.39181	-3.28608	-6.02016	-4.28458	0.563773	1.05659	-0.525721	-8.87299	-3.31079	-5.97546	1.10019	2.34417	-13.2991	2.78852	-9.76564	-10.8777	-19.8481	-5.61744	-8.38719	-3.65428	6.51448	14.7821	10.4919	5.84848	11.2093	10.7991	17.6621	16.8905	13.9175	15.3732	12.4141	17.2151	15.3809	19.0593	15.1548	19.3326	13.8159	17.274	14.9143
T	far	-3.20166	6.26917	7.32955	1	0.667861	0	-13.94	5.22932	6.7452	0	-1	-1	4.48018	0	4.12397	1	0	-13.4754	-7.35474	6.13678	-13.1953	10.2858	-7.23583	-1.11976	0.0248488	-0.0977544	-5.29887	-6.77419	5.4385	2.3211	16.7353	7.29372	14.9141	13.0859	13.8485	18.7857	1.71406	7.86328	15.8535	8.78257	13.4632	8.17077	18.6139	15.9435	11.1955	11.3676	17.7211	10.1946
T	far	-3.03687	-7.99979	-2.50797	-19.172	-0.831258	-4.27716	-13.7501	-23.9673	-6.98278	-8.44121	-2.81985	-13.7123	-42.477	-40.0283	-11.7831	-9.18268	-18.8243	-1.93434	-4.46422	-2.94161	-50.3039	-5.87383	-13.262	-3.0817	-2.70986	-4.56708	-5.3229	-7.3147	-0.826903	-12.5322	2.29827	-10.6653	-52.1267	-12.0048	-2.3409	10.1349	-59.8766	0.712278	-7.51875	-8.79356	-20.521	6.8867	14.1373	9.88245	-1.96481	6.28312	8.98974	4.08652
T	far	0.0166828	-0.386993	1.29864	3.94848	-9.30007	-9.69492	-0.941287	-0.140428	-1.40129	-6.04226	-3.79663	-6.24645	-4.09833	0.745751	0.855326	-0.621609	-8.75801	-3.09887	-6.07353	0.508768	2.0056	-13.0196	2.11387	-9.73489	-11.1676	-19.5929	-5.92783	-8.67543	-3.94384	6.04917	14.4815	10.8712	6.58623	10.8593	11.3938	17.9944	16.9766	13.0696	14.9138	12.8407	17.4634	15.6443	18.8439	15.2323	19.8257	13.8141	17.6429	14.6508
T	far	-3.77572	6.29585	7.7321	0	1.09726	-1	-13.7276	5.08188	5.95077	-1	0	1	5.26575	-1	3.55355	-1	-1	-12.7453	-7.52288	6.06642	-12.8645	9.82875	-7.03548	-0.684907	0.509292	0.168181	-4.83308	-7.54826	5.57742	2.22303	16.2719	8.06775	14.9606	13.0717	14.0512	18.8956	2.03084	8.05865	15.9045	8.67503	13.2858	8.50446	18.3683	16.1951	11.8858	11.188	17.9415	10.1032
T	far	-3.55425	-8.62984	-2.01849	-19.3398	-0.977174	-3.62427	-13.9371	-23.8989	-6.96285	-7.7249	-3.48665	-13.889	-42.0907	-39.4843	-11.3187	-9.28644	-19.2653	-1.46569	-5.05575	-3.01844	-51.1272	-6.49805	-12.8801	-3.21193	-2.06073	-5.02699	-5.38472	-7.58287	-1.22555	-12.4033	2.93455	-11.3901	-52.4874	-12.3617	-2.27451	10.1699	-60.5247	1.1081	-7.51702	-9.58275	-20.4484	5.99843	14.3528	8.98123	-1.52057	6.21182	8.29237	4.05535
T	far	0.319385	-0.298145	1.59728	4.47368	-9.11561	-8.96485	-1.3694	0.492508	-1.93759	-5.78225	-4.06572	-5.86069	-4.16028	0.214076	0.580565	-0.646939	-9.02988	-3.19762	-6.06565	0.697515	1.73373	-13.5712	1.90452	-9.98307	-11.7184	-18.9362	-5.25389	-9.03778	-4.7218	5.86298	14.2904	10.6944	6.34973	11.2107	11.2382	18.4705	16.9341	13.3751	14.3956	12.847	18.1506	15.6992	18.2257	14.6801	19.6076	13.5495	18.0816	14.126
T	far	-3.99613	6.29452	8.14548	1	1.87386	0	-14.4391	5.49061	5.85258	0	-1	1	5.61653	0	3.99667	1	-1	-13.5809	-7.04437	6.48433	-13.0886	9.79433	-7.50514	-1.53859	0.112597	0.797068	-4.9749	-8.09517	5.5519	1.46019	16.7225	8.02607	15.1492	12.2276	13.7253	18.6738	1.38192	7.59809	15.4939	8.88073	13.5101	7.96136	18.5462	15.8053	11.9928	10.8279	17.8989	10.1941
T	far	-2.75849	-8.56854	-2.28798	-19.7368	-1.60147	-3.94727	-14.7778	-24.7142	-6.17026	-7.9715	-2.69036	-13.2325	-42.4865	-39.9538	-11.4167	-9.42073	-18.8777	-2.22879	-4.49934	-3.6073	-50.5068	-6.86877	-12.2093	-2.87698	-2.14854	-4.26844	-6.00788	-7.93742	-0.535718	-11.864	3.09299	-10.8669	-51.8776	-12.2205	-1.67336	10.4082	-60.6726	0.913764	-7.19675	-8.9082	-20.1867	5.62438	14.573	8.62184	-1.49856	5.93808	7.95806	3.80685
T	far	0.444375	0.118727	2.33114	4.02311	-9.37197	-9.76224	-1.08666	-0.142682	-2.3405	-5.78336	-3.66293	-5.82052	-3.99534	-0.213025	0.391546	-0.446249	-9.07032	-3.53916	-5.40161	1.11067	1.71026	-13.3357	1.05191	-10.3743	-12.5377	-19.125	-5.4691	-8.48512	-5.50526	5.91969	13.8113	10.2581	6.45394	10.9917	11.3515	19.2446	16.4959	14.1118	13.74	12.4993	17.4695	15.5822	17.7792	15.0925	18.9456	14.2227	17.7445	14.2964
T	far	-3.53542	6.79251	8.2854	1	2.13584	-1	-13.839	5.65523	6.02086	1	-1	0	5.61698	1	4.47342	1	1	-13.0383	-6.72447	6.66118	-12.4934	9.28448	-7.14701	-2.22927	-0.749005	0.508638	-4.59955	-7.40622	5.92276	0.854695	16.344	7.46425	14.9266	12.9966	14.0314	19.1998	1.8615	6.93668	15.0761	8.36782	13.6617	8.60822	17.7882	16.3363	11.3981	10.8074	17.2681	10.0794
T	near	-6.53213	-0.511525	-3.0103	-6.53213	1.42668	-12.5527	-12.5527	-5.5972	-3.74042	-3.12505	8.27513	-7.06733	-5.33767	-7.99311	1.02891	-3.48409	-0.540262	-1	-4.2527	-0.982597	3.0103	0.940991	-2.68595	-8.28668	-4.30429	-18.0093	-6.85301	-1.46705	-8.19382	7.50802	12.3787	15.1712	9.60848	13.9414	5.86646	12.224	9.63251	13.5575	15.0099	12.5537	13.8841	10.679	13.9526	7.42489	10.6413	12.8639	14.807	16.1301
T	near	-0.511525	-3.0103	1.42668	5.50907	3.0103	-0.511525	-0.511525	-10.5696	1.00919	7.44727	2.25696	-16.2559	-18.6639	-10.59	-16.6129	-15.4356	-9.67744	-4.53521	-19.8286	3.0103	-12.7586	-26.9353	-9.41659	-13.0866	6.80419	-20.6915	-15.4356	-1.78696	-2.75259	-6.59789	10.0386	18.3263	9.79559	8.81976	8.18487	10.028	8.23717	5.69036	17.9051	13.8946	13.0547	13.1726	14.4274	4.71789	19.311	13.1057	12.3618	9.98805
T	near	3.22819	2.6078	2.22289	0.821758	0.555552	-2.47039	-3.97049	-0.772425	-0.456585	3.0108	-0.528477	-9.66667	-4.20333	0.48713	-17.8408	-5.92561	-2.42005	-1.39456	-4.52098	-1.14142	-18.0213	-7.26087	-8.25666	-13.8982	-4.97237	-8.29099	-7.69213	-0.969663	-5.63301	-20.9326	10.9828	17.2766	14.1075	2.50947	11.4846	14.2486	11.6728	4.5208	15.116	14.4119	10.8166	13.1834	13.6851	4.85541	15.671	17.9759	16.8344	6.02703
T	near	-6.84826	-0.74162	-2.29805	-6.18608	1.6288	-13.3309	-12.0645	-5.23087	-4.4025	-3.32247	7.79744	-7.64428	-5.77836	-7.91273	1.27544	-3.52927	-0.445338	1	-4.45331	-1.16064	3.79894	1.6474	-2.24019	-8.73106	-4.72199	-17.4262	-6.51682	-2.14641	-8.89568	8.22393	12.9018	14.8969	9.37581	13.9364	6.10575	11.6565	8.93495	14.0151	14.9003	12.3884	14.4942	10.1421	14.1438	7.25945	10.3601	13.3061	15.4966	16.5094
T	near	0.0527154	-2.81703	0.741913	4.96811	2.86125	-0.687096	-1.34968	-10.2837	0.846532	7.26806	2.76854	-16.0775	-18.8695	-9.8646	-15.9682	-15.6576	-9.17768	-3.92805	-19.4916	3.1783	-13.0165	-26.7735	-9.86106	-13.2042	6.92096	-21.2204	-16.342	-1.07858	-2.02384	-6.52964	9.82091	18.2381	9.38262	8.41837	8.5863	9.59858	8.74407	4.99438	18.0609	13.5832	12.3924	13.6198	15.0047	4.70242	19.1896	12.7727	11.933	9.81739
T	near	-6.54618	-9.73763	-1.06039	-3.7613	-3.90574	-6.88949	-21.0882	-9.87668	-17.0223	-4.50544	-5.89451	-9.69658	-8.73072	-3.69578	-38.3759	-7.07717	-14.7116	-7.19776	-4.38097	-5.29097	-22.7387	-7.69946	-24.5116	-27.6751	-5.11798	-16.8687	-13.0226	-18.0529	-16.6194	-32.8373	6.79257	14.7952	7.93466	4.59782	3.97498	10.0045	3.24901	3.7039	6.76243	-4.2616	3.92824	12.3545	-5.41265	0.313447	-0.832215	6.05358	6.07177	-13.6564
T	near	-7.44124	-0.433838	-2.68378	-6.61526	1.88233	-13.3169	-11.5083	-4.72857	-4.70341	-3.51632	7.6173	-8.1472	-5.88332	-7.72534	1.17153	-4.01176	-0.0498263	-1	-3.99526	-0.645327	4.59237	1.84939	-2.53375	-8.60051	-5.15428	-17.6821	-6.67308	-2.03266	-9.37151	8.18236	12.7445	14.9871	9.64663	13.7618	5.3749	12.3254	8.44318	14.1867	14.5102	12.928	14.7101	9.87786	13.5145	7.21023	9.68278	12.6748	15.4855	17.2427
T	near	-0.18338	-2.95067	1.56106	4.61935	3.22724	-0.0739949	-1.66627	-9.88399	1.4214	7.79506	2.79183	-15.3045	-18.5095	-9.57265	-15.749	-16.1579	-8.75758	-3.76153	-20.2232	3.33794	-12.4252	-26.8566	-10.3792	-12.6256	6.95285	-21.3568	-16.0343	-1.0291	-1.82076	-7.0083	10.2386	18.8654	9.45198	7.90895	7.98514	10.0346	9.36633	4.32756	18.0297	13.3447	12.1387	13.829	15.7669	4.73831	19.8532	12.1561	11.5051	9.80223
T	near	-7.41806	-9.17326	-1.90898	-3.26702	-3.60968	-6.25028	-21.4623	-10.3764	-17.7133	-4.21662	-6.7195	-10.6048	-9.42895	-3.30635	-38.7251	-7.54195	-15.0729	-6.67481	-4.92467	-5.08345	-22.2021	-7.30336	-24.6895	-27.503	-5.10501	-16.239	-12.4868	-17.7256	-17.0537	-32.0642	7.30842	15.5454	7.9438	4.75108	3.43643	9.19033	2.67795	3.92965	6.42658	-4.41652	4.70585	12.9565	-5.45162	0.532333	-0.464736	5.31903	5.57247	-13.5196
T	near	-7.30281	-0.787594	-2.94054	-6.43811	2.04072	-13.0265	-11.3479	-4.19461	-4.73188	-3.60843	8.13647	-8.34859	-6.09381	-7.95145	1.27203	-4.04315	-0.0643474	-1	-3.26171	-0.485916	4.0956	1.00933	-2.62322	-8.76661	-5.59876	-18.4881	-6.59649	-1.81469	-10.2443	7.86591	12.3588	14.6169	9.64283	14.2153	5.73121	12.2023	8.90139	14.2864	14.1627	12.8678	14.3151	9.95402	12.774	7.83466	10.1731	13.0912	14.888	17.553
T	near	-0.261743	-2.67404	1.95636	4.12917	3.44532	0.163105	-1.22181	-9.3932	1.49589	8.2865	2.40203	-15.6662	-18.8994	-9.8807	-16.2339	-16.4546	-9.50168	-3.86012	-19.4098	3.27585	-13.119	-26.8002	-10.7607	-11.83	7.44868	-21.4155	-15.756	-0.953759	-1.76767	-6.60395	10.5588	18.899	9.40657	7.33516	7.83126	10.2635	9.84105	4.56247	18.6118	12.8464	12.4717	14.3138	15.1759	5.19084	20.4958	12.4906	11.6525	9.40317
T	near	-6.73407	-9.4272	-2.1292	-3.11581	-4.36443	-6.49623	-20.9045	-11.1167	-17.8183	-3.67448	-6.52951	-10.6024	-10.2735	-2.82442	-39.4672	-7.5302	-15.4378	-7.07468	-4.72934	-5.95184	-22.5968	-6.76704	-23.8823	-28.3162	-5.19776	-16.4801	-11.7431	-17.4382	-16.5367	-31.7183	7.77159	15.5448	7.61125	5.39782	3.5533	9.34126	3.13686	4.16132	6.41352	-4.13781	4.26539	13.4295	-6.16223	0.876231	-0.548014	5.5043	5.52565	-13.8809
T	near	-7.62589	-1.02848	-3.30617	-6.19351	2.08653	-12.9226	-11.8764	-3.59613	-5.09535	-4.10994	8.48995	-8.62583	-5.77355	-8.69906	1.11637	-3.60209	0.190392	1	-3.2347	-1.05141	3.31995	1.26471	-2.70045	-9.18285	-5.58291	-18.2071	-6.54698	-2.17022	-10.0531	7.77423	12.9785	14.847	9.87515	14.098	5.8465	11.6951	8.89477	13.6344	13.6351	13.0923	14.209	10.3728	12.5759	8.00369	10.5261	12.5815	14.9365	18.0432
T	near	0.32614	-2.19687	1.64224	3.45834	3.67972	0.102743	-0.554093	-8.80894	1.46026	7.93305	1.57175	-15.1036	-19.4437	-10.5579	-15.9147	-17.2346	-9.48822	-4.42177	-19.8651	2.93898	-12.7155	-27.7022	-11.2235	-12.1709	7.97697	-21.0278	-16.5365	-1.19901	-2.10443	-6.2632	10.4503	19.4164	9.64994	6.91258	8.13701	10.8869	9.67069	4.47828	18.3738	12.7459	11.6775	13.5105	15.2283	5.03527	19.6133	11.9541	11.9654	9.10994
T	near	-6.29036	-8.83742	-1.86282	-2.78115	-4.89981	-7.31538	-20.7822	-10.9913	-17.4357	-4.34317	-5.92436	-10.8862	-10.1723	-3.47482	-40.3668	-7.11696	-16.2742	-6.56256	-4.8542	-5.15642	-21.9965	-6.61674	-23.393	-28.7974	-5.23806	-16.6413	-11.3967	-18.3032	-16.5318	-31.1981	7.78936	16.1343	8.36419	6.12325	3.6313	9.6593	3.35067	3.89043	6.05479	-3.7784	3.69666	12.5402	-6.02166	0.0411997	-0.697682	6.18573	5.42777	-13.4758
T	near	-7.02233	-0.600467	-3.09182	-6.19108	2.52254	-13.4475	-11.5026	-3.46416	-4.68895	-3.68429	8.9534	-8.79498	-5.81946	-9.59779	1.69526	-3.62096	0.376878	1	-3.69194	-0.507868	3.55221	1.4642	-2.6513	-8.78237	-5.36137	-18.9393	-6.53149	-2.81786	-9.72104	8.25367	13.1966	14.8029	9.92503	13.4665	5.82001	11.1514	9.09032	13.8883	13.183	13.3385	13.5323	10.6342	12.3906	7.70746	10.3832	12.9575	15.598	17.8647
T	near	0.333899	-1.84759	1.74638	2.70718	3.85362	0.406502	-0.883166	-9.09563	1.36379	7.9446	1.72029	-14.5203	-19.0376	-10.6218	-16.2092	-17.7948	-9.80842	-4.61675	-19.3623	2.89491	-13.1851	-27.8492	-10.6159	-11.4516	8.00069	-20.4706	-16.6684	-0.963071	-2.02278	-6.17022	10.2671	19.9205	9.75785	6.85749	7.87688	11.1919	8.98274	4.14395	18.4589	13.2377	11.4774	13.6232	14.7197	5.03619	19.6007	12.2797	11.5937	9.0457
T	near	-6.14927	-8.44909	-2.55019	-2.75686	-4.27868	-6.55929	-21.6283	-11.0672	-17.2163	-4.58115	-5.91281	-10.6854	-9.9866	-2.94258	-40.0182	-7.02325	-15.5302	-5.93238	-4.0451	-5.03739	-22.0958	-6.65501	-24.0479	-29.6452	-5.13516	-16.8462	-10.7945	-18.2581	-16.3115	-30.7066	6.96342	15.7167	7.83679	5.23207	2.82046	8.98801	2.63181	4.09994	5.54368	-4.36005	3.20957	12.8626	-6.38549	0.26018	-1.31962	6.69349	4.51391	-13.8826
T	near	-7.07905	-0.645826	-3.88566	-6.92136	1.77972	-13.1055	-12.1476	-3.33703	-4.78722	-3.34154	9.43499	-9.46354	-5.99072	-8.95113	1.84227	-3.70186	-0.134737	0	-3.20225	-1.08835	3.07491	0.935874	-2.69747	-9.11417	-5.74779	-18.7034	-6.76398	-2.75295	-9.38881	8.36899	12.507	14.9366	10.2959	13.3903	5.8702	11.9427	8.80824	13.9532	13.8154	12.664	13.6533	10.4171	12.6806	7.9735	10.3894	13.0879	16.1071	17.9681
T	near	0.464581	-1.30623	1.56558	2.90189	3.54128	-0.0546236	-1.30896	-9.88236	0.887693	8.72244	2.18781	-14.8059	-18.708	-11.4805	-16.949	-17.0111	-9.4934	-4.965	-19.1339	3.07068	-13.8238	-28.1393	-10.3004	-11.6287	8.71835	-19.7267	-16.7632	-1.56623	-1.76311	-6.6714	10.6575	20.2607	9.92422	6.85169	7.71246	11.6115	8.37262	4.03346	18.5679	13.0228	11.9909	14.0001	14.4184	5.03115	19.6086	12.7685	11.1978	8.83341
[truncated: 41 more columns]
